# Supplementary material for: Nucleated red blood cell count as a novel predictive biomarker for acute kidney injury and prognosis in patients with acute pancreatitis: A retrospective cohort study
Source: PLoS One. 2025 Aug 22;20(8):e0330611. doi: 10.1371/journal.pone.0330611 (PMC12373243; doi:10.1371/journal.pone.0330611)
Supplement: S1 File — (XLS) [file pone.0330611.s001.xls]

## Sheet: Sheet1
number	Severity of pancreatitis:1-Mild to Moderate;2-Severe	ICU treatment: 0-no;1-yes	Fatty liver: 0-no;1-yes	DM: 0-no;1-yes	Hypertension: 0-no;1-yes	copd: 0-no;1-yes	Coronary heart disease: 0-no;1-yes	MODS: 0-no;1-yes	ARDS: 0-no;1-yes	Sepsis: 0-no;1-yes	Shock: 0-no;1-yes	smoking: 0-no;1-yes	alcohol intake: 0-no;1-yes	Use of vasoactive agent: 0-no;1-yes	Improvement: 0-no;1-yes	Poor or death: 0-no;1-yes	Surgery during hospitalization: 0-no;1-yes	Use of hemopurification: 0-no;1-yes	Etiology of pancreatitis:1-Gallbladder Diseases;2-Hyperglycaemia;3-Alcohol consumption;4-Others	AKI: 0-no;1-yes	nrbc: 0-no;1-yes	NRBC#	pct	CRP	FDP	PT	APTT	FIB	TT	DD	AT	WBC	Hb	RBC	PLT	N#	L#	RDW-CV	RDW-SD	ALT	AST	TP	ALB	TB	DB	Urea	crea	UA	na
1	2	1	0	0	0	0	0	1	0	0	0	0	0	1	0	1	0	0	4	1	1	5.8	6.380		42.52	18.5	38.9	4.17	17.9	11.83	68	12.15	72	2.48	306	11.57	0.31	16.2	50.8	18.4	49.6	62.2	30.6	101.4	82.2	19.18	426.1	320.2	144.8
2	2	1	1	0	0	0	0	0	0	0	0	0	0	0	0	1	1	1	4	1	1	3.29	2.930	21.80	60.98	14.7	39.4	6.08	16.4	27.4	90	37.03	91	3.06	178	34.27	1.86	16.2	51.2	28	44.1	67	32.5	41	29.7	18.43	311.2	277.5	142.5
3	1	0	0	0	0	0	0	0	0	0	0	1	0	0	1	0	0	0	4	0	1	0.64		110.00	17.28	15.7	313.4	6.4	21.2	4.74	105	4.79	78	2.59	379			19.9	60.7	41.1	24.8	73.6	36.4	15.9	7.5	7.3	75	469	140.7
4	2	0	0	0	0	0	0	0	0	0	0	1	1	0	0	1	1	1	4	1	1	0.46	6.560	146.00	9.6	14.4	44.6	8.77	16.1	2.49	60	5.06	80	2.8	124	3.87	0.67	14.9	47	19.3	31.2	45	27	31.5	17.2	15.9	284	176
5	2	1	0	0	0	0	0	1	1	0	1	1	1	0	0	1	0	0	4	1	1	2.56	12.800	74.30	360	52.7	180	0.7	240	40	27	37.8	147	5.24	159	27.06	8.49	12.7	43.6	900.7	1176.2	30.3	13	7.3	2.9	8.8	350	623	147.3
6	2	1	0	1	0	0	0	0	0	0	0	1	1	0	1	0	0	0	4	1	1	0.47	7.610	135.00	12.37	13.6	28.2	6.4	17.6	3.72	62	7.08	111	3.78	105	5.08	1.22	14.9	48	75	431.7	47.8	27.7	25.9	6.4	9.4	199.4	236	138.6
7	1	0	0	0	0	0	0	0	0	0	0	1	1	0	1	0	1	1	4	1	1	1.82	1.130	159.00	25.53	116	22.4	4.5	16.8	3.87	105.5	26.69	146	4.86	203	23.92	1.14	13.9	46.5	536.5	213.3	56.4	36.5	29.2	13.4	5.24	70.4	2674	139
8	2	1	0	1	0	0	0	0	0	0	1	0	1	0	0	1	0	0	2	1	1	0.54	14.200	401.00	8.31	15.1	52.7	8.4	15.6	2	35	12.21	137	4.45	182	10.64	1.13	12.8	45.8	2.9	11.7	62.2	36.3	10.4	2.8	6.1	184		122.1
9	1	0	0	0	0	0	0	0	0	0	0	0	0	0	1	0	0	0	1	0	1	0.91	0.367	398.00								3.83	137	4.62	201	2.36	1.25	12.4	40.2	21.7	23.4	71.4	42.1	14.2	4.4	3.77	45.7	223	143.3
10	2	1	0	0	0	0	0	1	0	0	0	1	1	1	0	1	0	0	4	1	1	0.71	3.680		31.8	13.9	27.6	6.45	18.6	8.74	76	11.05	155	4.94	95	9.68	0.65	14.2	48.2	38	41.1	51.9	27.2	15.2	6.2	37.99	696.9	640.3	133.1
11	1	1	0	1	1	0	0	0	0	0	0	0	0	0	1	0	0	1	1	1	1	0.82	1.760	150.00	21.94	15.8	43.2	7.8	20.7	7.53	113	21.6	87	2.96	211	19.71	0.85	13.8	45.1	16.5	20.4	57.4	31.9	4.5	2.2	8.4	255	214	137.4
12	2	0	0	0	0	0	0	0	0	0	0	1	1	0	1	0	0	0	4	0	1	0.13	0.118		21.37	12.2	47.2	2.85	19.3	4.85	70	10.59	203	5.89	296	9.51	0.71	12.7	45.4	29	46	74.6	42.6	25.4	8.5			439.5	139.7
13	1	0	0	0	0	0	0	0	0	0	0	1	1	0	1	0	0	0	2	0	1	0.23			10.12	15	42.2	6.32	16.9	2.73	57	12.51	150	4.64	226	11.01	0.8	12.7	41.1	22	54.7	53	29.6	18.4	7.1	11.81	89.1	359.7	143.1
14	2	1	1	1	0	1	0	1	0	0	1	1	0	0	0	1	0	0	4	1	1	0.2	44.600	444.00	2.28	12.2	25.4	5	17	0.43	109.7	15.96	173	5.65	273	13.88	1.43	13.6	45.3	44	22.5	77	43.7	16.3	2.7	4.75	68.6	777	140.5
15	2	1	1	1	0	1	0	1	0	1	1	1	1	0	0	1	0	1	2	1	1	0.29	38.200	461.00	30.65	12.8	37.7	8.3	17.1	6.7	58	9.15	94	3.2	98	7.62	0.63	13.4	44.6	80.7	172.4	49.4	28.5	31	17.3	11.8	469	202	140.4
16	2	1	0	0	0	1	0	0	0	0	0	0	0	0	1	0	0	0	1	0	1	0.19	1.700	146.00		15.4	50.7	8.74	17.9	12.05		9.45	149	4.52	133	8.04	0.7	13	45.8	44.4	86.1	50.6	29.1	30.7	9.1	7.5	91	278	143.6
17	2	1	1	0	1	0	0	0	0	0	0	0	0	0	1	0	0	0	1	0	1	0.09	4.260	73.40	3.93	13	35.2	4.93	18.8	2.61	53	9.32	177	5.39	229	7.05	1.74	12.5	41.8	21.9	50.7	46.6	31.6	4.1	1.2	11.4	189	538	132.3
18	2	0	0	0	0	0	0	0	0	0	0	1	1	0	1	0	0	0	4	0	1	0.2	0.611	295.00		13.1	26.2	7.2	17.9	14.95		11.63	112	4.79	204	9.37	1.23	15.9	38.4	37.9	55.3	68.9	38.5	33	19.5	6.7	76	390	138.1
19	2	1	0	0	0	0	0	0	0	0	0	0	0	0	1	0	1	0	4	1	1	0.28	1.650	114.00	42.25	14.1	28.4	4.3	17.6	18.13	80.1	17.19	61	2.1	565	14.47	1.57	16.3	54.2	4.6	11.5	71.4	91.4	5.3	2.7	20.1	230	476	139.3
20	2	1	0	1	1	1	0	1	0	1	1	0	0	0	0	1	0	0	1	1	1	0.13	17.200	217.00	24.75	17.6	166.6	6	》240	5.24	36	15.69	157	5.31	163	11.45	2.69	13.2	43.2	53.1	94.1	55.8	34.2	19.3	7.8	14.5	229	526	141.8
21	2	0	0	0	1	0	0	0	0	0	0	1	1	0	1	0	0	0	4	1	1	0.1			9.65	14.8	35.5	7.1	15.9	4.78	47.8	10.06	143	4.26	38	9.01	0.73	12.6	47.1	71.5	113.5	55.5	29.6	40.3	24.1	7.29	134.7	314.1	129.4
22	1	0	0	0	0	0	0	0	0	0	0	0	0	0	1	0	0	0	4	0	1	0.05	0.195	35.00		22.8	46.3	2.1	18.8	1.61		3.99	92	2.61	473	3.41	0.42	25.3	74	9	69.2	46.8	19.9	127.5	84.3	1.8	26	54	133.1
23	2	0	1	1	0	0	0	0	0	0	0	0	0	0	1	0	0	0	4	0	1	0.03	69.400	399.00	72.55	15	41.8	8.1	30.7	16.95	59	11.35	189	6.41	231	9.25	1.54	13.1	41.4	32.5	52.7	55.3	34.3	12.2	4.2	12.7	210	514	137
24	1	0	1	1	0	0	0	0	0	0	0	0	0	0	1	1	0	0	4	0	1	0.15	0.815	132.00	26.07	16.8	33.6	6.1	14.7	6.06	69	20.16	82	3.78	332	19.03	0.57	17.8	47.5	8.7	13.7	51.1	27.8	3.8	1.5	6.2	89	296	138.2
25	1	1	0	0	0	0	0	0	0	0	0	1	0	0	1	0	0	0	2	0	1	0.05	5.630	27.60	7.17	12.7	35.1	6.8	16.3	2.69	78	4.37	85	2.96	116	3.26	0.77	15.1	48.1	11.7	35.8	47.5	29.1	32	6.3	3	52	130	144.8
26	1	0	1	0	1	0	0	0	0	0	0	1	1	0	1	0	0	0	2	1	1	0.05	0.260	42.50		11.6	26.1	25.2	16			6.91	175	5.08	139	5.7	0.88	13.5	47	291.8	280	65.6	37.5	55.1	44.9	8.39	121.6	430.1	125.1
27	2	1	0	0	0	0	0	0	1	0	0	0	0	0	1	0	0	0	4	0	1	0.06	1.150		55.18	15.1	45.8	6.24	13.9	16.48	60	7.51	61	1.64	163	5.99	0.94	14.8	61	18.6	56.6	43.9	24.7	50.4	37.6	3.71	64.3	219.6	140.3
28	1	0	0	0	0	0	0	0	0	1	1	0	0	0	1	0	0	0	4	0	1	0.07	0.899			14.7	40.5	2.1	20.8			7.63	140	4.2	167	5.47	1.45	13.8	50.4	223.1	344.2	70.9	40.3	206.3	194.8	4.1	58	290	137.8
29	2	1	0	0	1	0	0	1	0	0	0	1	1	0	0	1	0	0	1	1	1	0.07	56.600	465.00	36.98	16.7	49	5.22	25.3	8.34	51	11.71	152	5.1	98	8.87	2.26	14.5	50.2	394.5	1210.5	58.1	37.5	12.4	6.6	21.6	611	860	144.7
30	1	0	0	0	0	0	0	1	0	1	0	1	1	0	0	1	0	0	3	1	1	0.05	19.600	114.00	29.53	19.1	49.5	2.01	23.4	6.45	45	7.69	60	1.96	55	4.41	0.96	16.6	51.3	93.9	614	48.9	31	210.5	146.7	24	478	499	140.7
31	1	1	0	0	0	0	0	0	0	1	1	0	1	0	1	0	0	0	1	1	1	0.11	1.110	93.20		14.3	41	5.9	20.4	0.67		4.53	141	4.26	104	3.02	0.83	13.2	48.5	116.1	114.1	81.2	36.4	27.9	14.4	6.3	85	214	137.3
32	1	0	0	0	1	0	0	0	0	0	0	0	0	0	1	0	1	0	2	0	1	0.02	0.897	291.00	18.31	14.5	32.1	4	18.2	2.92	70									4.2	13.8	63.3	28.9	16.2	10.8				138.7
33	1	1	0	1	1	0	0	0	0	0	0	0	0	1	1	0	0	0	4	1	1	0.11	1.760	145.00	12.16	12.9	30.7	4.47	16.5	3.15	105	5.54	104	3.47	262	4.86	0.39	13.3	43.7	20.4	49.9	61.8	37.3	5.3	2.7	17.8	230	303	138.8
34	1	1	0	0	0	0	0	1	0	0	0	1	1	0	0	1	1	1	4	1	1	0.03	7.820	347.00	4.42	26.9	51.7	4.4	23	0.97	49	23.86	183	5.75	200	22.22	0.81	12.4	40.3	19.2	57.2	43.2	23.5	119.2	97	9.4	181	180	143.7
35	1	0	0	0	1	0	0	0	0	0	0	0	0	1	1	0	0	0	1	0	1	0.13	0.220	187.00	15.75	13.2	29.5	6.1	16.2	6.32	59.6	22.34	92	3.1	273	20.27	0.87	14.8	48	14.1	22.8	45.3	21.8	6	3.4	5.51	61.3	111.4
36	1	0	0	0	0	0	0	0	0	0	0	0	0	0	1	0	0	0	4	0	1	0.07			1.52	12.2	34.6	3.49	14.8	0.45	77	12.53	138	4.47	226	10.07	1.59	13	44.5	25.4	26.4	69.3	40.3	6.4	4	4.09	69.1	237.3	125.4
37	1	0	0	0	0	0	0	0	0	0	0	0	0	0	1	0	0	0	4	0	1	0.04	0.039	16.80	8.73	14.6		3.5	17.5	3.05	89	7.01	130	4.05	148	5.56	0.95	12	41.6	3.5	16.5	68.9	42.6	29.2	7.2	4.9	59	287	139.9
38	2	1	0	0	0	0	0	0	0	1	0	1	1	0	1	0	0	1	2	1	1	0.07	30.900		14.1	14.6	48.6	7.3	25.3	3.37	63	8.18	141	4.73	110	7.45	0.35	13.7	42.5	33.3	93	58.7	35.7	55.9	11.5	18.5	448	598	131.1
39	2	1	0	0	0	1	0	1	0	0	1	0	0	0	0	1	0	1	4	1	1	0.06	17.100	380.00	51.95	13	36.8	6.7	19.6	13.55	75	12.31	132	4.26	82	10.59	0.52	14.8	53.3	22.9	51.77	50.6	28	11.7	5.3	32.1	741	384	138.7
40	1	1	0	0	0	0	0	0	0	0	0	0	0	0	1	0	0	0	1	0	1	0.07	0.392	254.00	5.6	15	35.2	2.7	21.3	1.6	87	15.76	158	5.67	233	14.32	0.9	13.9	43.3	168	150.1	64	41.1	24.8	12.2	5	64	250	136
41	1	0	1	0	1	0	0	0	0	0	0	1	1	0	1	0	0	0	1	0	1	0.07	1.150	468.00	19.85	15.4	38	7	17.5	3.8	101	24.17	137	4.81	228	21.49	1.05	12.6	41.1	25.3	42.5	58.1	36.1	20.1	6.7	8.2	67	337	135.3
42	1	1	1	0	0	0	0	0	0	0	0	1	1	0	1	0	0	0	1	0	1	0.05	4.370	493.00	28.03	15.1	31.5	6.64	17.8	3.57	71	16.74	169	5.12	141	15.33	0.92	12.9	43.9	23.5	34.9	63.6	38.5	25	9.4	6	93	352	135
43	1	0	0	0	0	0	0	0	0	0	0	0	0	0	1	0	0	0	1	0	1	0.01			15.5	11.9	27.2	3.37	15.4	3.85	102.5	8.09	86	2.69	182	6.4	1.19	13.6	50	113.7	81.8	65.5	41.6	6.7	2.5	13.19	142.7	356.5	130.9
44	2	0	0	0	0	0	0	0	0	0	0	1	1	0	1	0	0	0	2	0	1	0.06	0.258	75.90	53.16	14.4	42.1	8	15.8	28.11	97	13.04	96	2.92	370	11.23	1.16	13.4	50.1	101.8	216.9	55.4	32.2	11.9	4.8	3.8	60	283	140.9
45	1	1	1	0	0	0	0	0	1	0	0			0	1	0	0	0	4	1	1	0.05	22.770	602.00	15.67	1.15		9.8	18.5	4.69	73	9.31	119	3.79	51	7.9	0.89	13	42.8	75.7	335	53..0	29.4	21.8	17.4	15	169	441	138.7
46	1	0	0	0	1	0	0	0	0	0	0	0	0	0	1	0	0	0	4	1	1	0.02	1.030	368.00		12.3	32.6	4.5	18.1	2.36		9.42	133	4.26	243	8.24	0.71	14.2	50.9	70.2	84.3	71.5	44.8	8.8	4	5.7	68	409	141.1
47	2	1	0	0	0	0	0	0	0	1	1	0	0	0	0	1	0	0	4	1	1	0.18	1.110		143.06	17.5	46.5	5.2	18.3	26.28	74	33.6	83	2.72	263	31.17	1.02	15.6	54.9	25.1	44.4	61.3	24.8	50.8	40.6	16.9	303	371	152.7
48	2	0	0	1	1	0	1	0	0	0	1	0	0	0	1	0	0	0	4	1	1	0.05		324.00		13.5	39.9	4.76	18.9	1.77		18.01	144	5.04	254	16.53	0.94	13.5	45.3							18.4	280	298	140.5
49	1	0	0	0	0	0	0	1	1	0	1	0	0	0	0	1	0	0	4	1	1	0.07	3.740	335.00	7229	17.7	48.1	4.78	23	13.93	32	19.19	105	3.31	128	15.14	3.49	13.2	48.5	117.7	239.3	36.6	18.9	22.5	12.1	13.9	236	452	145.9
50	2	1	0	0	0	1	0	0	0	0	1	1	1	0	0	1	0	0	1	1	1	0.02	6.250	343.00	46.04	14.7	35.9	6.5	21.2	8.64	80	21.04	116	3.76	96	19.55	0.51	13.9	50.3	116.1	47.7	57.6	34	18.4	12.7	17.8	430	506	139.4
51	1	0	0	0	0	0	0	0	0	0	0	1	1	0	1	0	0	0	2	0	1	0.01		14.30								4.47	99	3.22	232	3.73	0.58	13.8	46.1	11.1	15.6	63.9	36.2	6.2	1.5	1.3	42.8	138.1	142
52	1	0	0	0	0	0	0	0	0	0	0	0	0	0	1	0	0	0	1	0	1	0.01	2.590	156.00	22.53	15.1	39.2	5.43	16.3	6.06	84	16.3	409	3.79	127	15.29	0.49	14.4	47.2										137.8
53	1	0	0	0	0	0	0	0	0	0	0	0	0	0	1	0	0	0	1	0	1	0.06			62.83	13.3	37.3	6.5	18.3	16.35	52	12.96	111	3.4	147	11.68	0.6	12.5	43.6	15	36.4	53	32.4	6.4	1.2	4	39		137.1
54	2	0	0	0	0	0	0	0	0	0	0	0	0	0	1	0	0	0	4	0	1	0.05	3.380	176.00	17.61	14.9	26.6	5.22	15.8	7.66	59.6	19.59	130	4.24	373	28.73	0.49	13.8	47.5	19.5	21	40.6	20.2	9.6	5.5	14.05	78.1	169.9	142.4
55	1	0	0	1	0	0	0	0	0	0	0	0	0	0	1	0	1	0	1	0	1	0.02			14.17	13.6	36.8	3.6	22	1.79	99	8.38	140	4.89	137	6.8	0.92	14.4	46.2	182.7	126.9	68.7	47.4	31.9	10.5	12.5	104	321	139.6
56	1	0	0	0	1	0	0	0	0	0	0	0	0	0	1	0	0	0	4	1	1	0.01	0.109		6.2	104	24.8	2.43	18	0.9	92.5	11.62	130	4.28	10.24	88.1	7.8	46.4		21.1	29.4	75.2	46.5	20	5.1				138.6
57	2	1	0	0	1	1	0	0	0	0	0	1	1	0	0	1	0	0	2	1	1	0.09	3.380		61.7	15.1	31.7	7.3	17.1	18.21	92	19.39	84	2.92	399	27.6	0.7	15.9	49.1	24.3	34.5	67.7	32.5	119.4	84.9	13.1	338	194	137.7
58	2	1	0	0	1	0	0	0	0	0	0	1	1	0	1	0	0	0	2	1	1	0.02	26.400	206.00	5.47	18.5	97.9	6	》240	1.88	50	15.22	175	5.31	163	13.31	1.18	13.9	50.2	11.2	21.4	57.9	36.2	19	8.6	7.7	278	595	163.4
59	1	0	0	0	0	0	0	0	0	0	0	1	1	0	1	0	0	0	4	0	1	0.01	0.058	6.38	9.23	13.8	28.2	3.3	19.2	4.7	82.1	4.98	128	4.43	263	3.77	0.98	14.3	47.2	45.3	62.3	76	43.1	12.6	5.5	10.5	104	373	138.5
60	1	0	0	0	1	0	0	0	0	0	0	1	1	0	1	0	0	0	4	0	1	0.04	2.620		4.08	14.3	32.3	4	16.4	0.9	73.1	5.51	106	3.49	385	2.36	2.25	13.4	46	6.6	8.7	59.8	38.8	19.1	7.1	7.3	88	293	138.8
61	2	1	0	0	0	0	0	0	1	0	0	0	0	0		否	0	0	2	0	1	0.03	5.040	463.00	11.03	15.1	49.7	8.8	25.9	2.61	61	7.94	148	4.93	202	6.96	0.65	13.5	45.9	12.2	28.7	60.3	32.7	15.8	5	4.9	67	215	132.2
62	1	0	1	0	0	0	0	0	0	0	0	0	0	0	1	0	0	0	1	0	1	0.02			15.5	14.3	31.6	3.8	16.8	6.88	78.6
63	1	0	0	0	0	0	0	0	0	0	0	0	0	0	1	0	0	0	1	0	1	0.02	3.760	114.00	6.04	14.9	26.4	3.79	16.3	1.55	86	8.57	101	3.23	91	7.45	0.62	13.5	46.4	121.2	74.4	56.7	35.7	16	8.9	8.35	98.3	267.4	133
64	2	0	0	1	0	0	0	0	0	0	0	0	0	0	1	0	0	0	2	0	1	0.01	0.104	8.41	12.42	11.7	23.4	3.8	16.7	6.17	118.9	3.02	82	3.01	272	2.16	0.57	14.2	43.1	17.3	21.6	67.6	39.7	6.2	2.1	3.9	64	300	137.9
65	1	0	1	0	0	0	0	0	0	0	0	0	0	0	1	0	0	0	1	0	1	0.02										7.32	103	3.32	730	5.23	1.48	13.3	48.4	25.4	59.9	56.1	26.8	6.8	3.4	2.8	36	184	136.9
66	1	0	1	0	0	0	0	0	0	0	0			0	1	0	0	0	1	1	1	0.02	34.000	224.00						12.32	81.5	13.55	114	3.07	175	2.25	0.75	11.9	38	109.4	67.3	53.3	27.9	17.9	8.2	2.47	29.7	121.4	131.5
67	2	1	0	1	1	0	0	0	0	1	0	1	1	1	1	0	0	0	2	1	1	0.01	6.170	399.00	26.03	13.3	38.2	5.7	18.1	8.83	77	7.03	158	5.08	205	6.06	0.64	13.4	46.5	22.8	44.2	47.7	30.1	16.1	7.2	9.4	250	510	143.2
68	1	0	0	0	0	0	0	0	0	0	0	0	1	0	1	0	0	0	2	1	1	0.03				14	34	11.1	15.3			10.58	140	4.29	173	9.41	1.01	14.3	50.5	12.5	38.3	56.1	32.2	8.9	3.7	3.3	60	206	134.3
69	1	0	0	1	1	0	0	0	0	0	0	0	0	0	1	0	0	0	4	1	1	0.02	0.502	411.00		13.9	33.6	6.5	17.3			13.04	123	3.98	162	12.02	0.55	13.2	46	84	36.8	56.8	31.2	33.2	23.5	8.2	97	296	140.1
70	2	1	0	1	1	0	0	0	0	0	0			0	1	0	0	0	1	1	1	0.01	7.660		34.49	14.5	26.9	4.9	15.7	8.03	83.2	15.34	154	4.72	130	13.19	1.23	14.5	53.6	11.3	49	58.6	37.4	18.3	7.5	10.5	154	437	143.9
71	2	0	0	0	1	0	1	0	0	0	0	1	0	0	1	0	0	0	2	1	1	0.03	18.780	210.00	95.3	15.9	47	8.87	15.7	22.59	81	14.48	144	4.68	345	12.97	0.88	13.4	43	18.5	43.9	55.9	27.9	13.3	7.7	20.71	425.3	777.8	132.4
72	2	0	1	0	0	1	0	0	0	0	0	0	0	0	1	0	0	0	2	1	1	0.04	8.750	109.00	18.24	14.6	39.8	5.5	18.4	4.22	49	13.1	48.1	1.55	86	12.15	0.54	16.1	63	12.5	28.4	39.3	25.3	10.9	3.6	10.3	228	133	137.7
73	2	1	0	0	1	0	0	0	0	0	0	0	0	0	0	1	0	0	4	1	1	0.02	10.200	425.00	27.1	15.1	37.2	10.4	18.5	6.59	101	8.79	126	4.25	158	7.62	0.62	14.7	48.9	84.4	178.1	51.3	27.3	19.7	12.5	18.7	144	618	153.6
74	2	1	1	0	0	0	0	0	0	0	0	1	1	0	0	1	0	1	2	1	1	0.02	74.600	88.60	19.43	15.5	40.7	6.4	16.7	3.96	72	15.88	195	7.04	229	122.27	2.27	14.6	40.7	23.1	45.9	59.2	34.5	11	2.6	7.7	283	665	132.1
75	2	1	0	0	0	1	0	0	0	0	1	0	0	0	0	1	0	0	4	1	1	0.01		345.00	43.93	21.5	61.1	4.39	19.9	8.28	36	2.4	129	4.39	114	1.66	0.6	13.8	45	98.6	201.2	44.6	23.7	23.9	14.2	15.5	272	502	137.9
76	1	0	0	1	1	0	0	0	0	0	0	0	0	0	1	0	0	0	2	0	1	0.02	2.140			13.2	37.1	5.67	16.4	1.72		12.07	132	4.2	151	10.07	1.26	14.1	47.8	20.4	25.8	69	36.9	16.9	3.1	7.15	56.7	273.5	138.5
77	1	0	1	1	0	0	0	0	0	0	0	1	1	1	1	0	0	0	4	0	1	0.01	0.300	90.40	21.81	13.5	36.2	6.1	16.3	6.57	97	6.5	107	3.62	221	4.5	1.45	11.9	37	51.7	39.6	66.6	34.9	7.4	3.5	4.7	90	304	136.2
78	2	0	0	0	0	0	0	0	0	0	0	1	1	1	1	0	0	0	4	0	1	0.02	4.960	132.00	4.36	15.2	41.7	5.1	18	1.83	89	12.44	97	3.51	141	10.44	1.08	13.9	45.5	95.8	66.7	72	41.8	13.7	6.2	7.8	124	368	136.3
79	1	1	0	0	0	0	0	0	0	0	0	0	0	1	1	0	0	0	1	0	1	0.01		10.00	5.39	13.3	35.1	4.1	17	2.2	104	4.52	117	3.92	177	3.41	0.67	13.7	46.5	1415.2	1837.8	67.9	43.9	56.8	29.2	3	75	240	141.1
80	2	1	0	0	0	0	0	0	0	0	0	0	0	0	0	1	0	0	4	0	1	0.02	4.810	267.00								7.48	62	2.22	263	6.93	0.33	15.9	52.5	9.7	23.2	54.7	18.8	5.7	3.4	14.2	113	484
81	1	0	0	0	0	0	0	0	0	0	0	0	0	0	1	0	0	0	1	0	1	0.01		78.50	1.29	12.1	29.2	4.9	15.1	0.37	80.9	5.92	122	4.48	134	4.29	1.19	13.4	41.4	24.1	29.3	63.2	38	9.6	3.6	7.39	81.4	327.9	139.7/140.0
82	1	0	0	0	1	0	1	0	0	0	0	0	0	0	1	0	0	0	4	0	1	0.02	1.020	160.00		11.1	25.8	7.4	16..2	10.73		8.37	95	3.26	168	7.43	0.69	14.1	47.3	33.4	53.2	55.1	29	11.5	4.4	5.72	68.3	315.1	134.3
83	2	1	1	1	0	0	0	0	0	0	0	1	1	0	1	0	0	0	1	0	1	0.02	0.477	76.40	2.99	12.9	41.1	4	18.2	1.46	87	21.15	174	5.55	2.69	19.69	0.82	12.7	39.7	34	135	65.6	41.5	13.5	3.4	4.6	45	356	132.3
84	1	0	1	0	1	0	0	0	0	0	0	0	0	0	1	0	0	0	4	0	1	0.01			7.74	14.6	43.6	5.8	18	2.38	94	7.29	118	3.99	141	5.55	1.31	14.3	47.6	206.3	63	64.8	39	33.4	17.7	28	56	159	136.5
85	1	0	0	0	0	0	0	0	0	0	0	0	0	0	1	0	0	0	4	0	1	0.01			25.8	12.7	26.8	4.1	16.9	10.85	85.3	6.58	112	4.17	296	4.96	1.11	12.9	41.3	14.3	25.4	59.7	29.4	9.4	5.5	2.43	45.5	241.1	137.7
86	1	0	0	1	0	0	0	0	0	0	0	0	0	0	1	0	0	0	2	0	1	0.01								2		7.75	122	4.32	160	6.11	1.1	14.2	48.8	17.7	20.8	59.3	32.8	14.5	4	2.24	49.5	424.2	139.5
87	2	0	0	0	0	0	0	0	0	0	0	0	0	0	1	0	0	0	4	0	1	0.05	0.412	69.50	11.66	14.3	37.6	2.54	14	3.29	45	4.23	60	2.12	193	3.03	0.75	16.5	51.2	3.8	10.6	71.5	33.1	47.4	27.3	3.91	44	197	135
88	1	0	0	1	1	0	0	0	0	0	0	1	1	0	1	0	0	0	2	0	1	0.01		22.00	2.92	11.3	30	4.12	11	2.92	94	6.09	142	4.74	246	3.97	1.58	12.3	40.4	36.2	24.3	68.3	27.3	13.7	4.1	4.86	50.1	312.9	141.3
89	1	0	1	1	0	0	0	0	0	0	0	1	1	0	1	0	0	0	2	0	1	0.01	0.259							1.31		5.96	141	4.92	160	4	1.27	14.8	44.4	24	18.6	61.2	38.4	12.1	4	7.7	64	426	131.3
90	1	0	1	0	0	0	0	0	0	0	0	0	0	0	1	0	1	0	4	0	1	0.03	1.780	219.00	45.37	12.2	28.6	6.1	14.2	15	81.4	13.41	101	3.62	230	10.94	1.54	14.6	47.8	12.9	24.4	61.7	37.1	13.1	5.4	4	64	234	143.5
91	2	1	0	0	0	1	1	0	0	0	0	0	0	0	1	0	0	0	1	0	1	0.02	2.190	259.00	31.7	14.5	38.3	7.4	17.5	8.06	70	19.78	134	4.15	140	18.68	0.26	13.8	49.4	134.3	66.1	59.1	34.3	32.6	10	7	59	211	144.2
92	1	0	0	0	0	0	0	0	0	0	0	0	0	0	1	0	0	0	1	0	1	0.02	5.190			12.9	30.8	7.36	15.8	2.63		10.06	115	3.56	161	8.72	0.77	13.2	47.3	54.2	19.2	60.1	33	21.3	9	5.5	70.9	280.4	143.2
93	1	0	1	0	0	0	0	0	0	0	0	1	1	0	1	0	0	0	4	0	1	0.03	0.494	326.00	3.82	11.6	40.3	6.8	13.7	0.6	83	11.22	121	3.86	99	9.34	1.14	14.2	51.7	22.5	43	60.6	21.6	16.2	5.9				138.1
94	1	0	0	0	1	0	0	0	0	0	0	0	0	0	1	0	1	0	1	0	1	0.02	0.113	290.00	11.93	14.4	33.5	6.55	19.3	3.4	86	16.87	112	3.4	173	15.72	0.57	13.2	44.6	67.6	38	68.6	40.1	18.1	7.5	6.6	92	186	140.9
95	2	1	0	0	0	0	0	0	0	0	0	0	0	0	1	0	1	0	4	0	1	0.01		150.00	13.06	15	27.9	3.02	15.2	2.15	91.8	11.34	127	3.92	138	10.65	0..3	11.7	39.6	17.4	20.3	62.4	39.7	23.6	9.1	3.5	56	103	138.7
96	1	1	0	0	0	0	0	0	0	0	0	0	0	0	1	0	0	0	1	0	1	0.03	8.460		198.61	12.6	31.8	4.05	17.7	44.53	75	12.85	154	4.91	305	11.87	0.61	13.9	47.1	15.1	52.5	62.2	32.4	23.9	4.5	4.8	73	391	136.4
97	1	0	1	0	0	0	0	0	0	0	0	1	1	0	1	0	0	0	2	0	1	0.01	2.740	329.00	5.37	11.7	180	6.7	14.9	1.14	89.9	10.07	168	5.63	148	874	0.85	13.2	43.4	13.7	24.9	68.5	317.6	25.9	9	7.3	124	498	133.1
98	1	0	0	1	0	0	0	0	0	0	0	1	0	0	1	0	0	0	4	0	1	0.01			0.57	11	32.2	3.1	16.8	0.19	94.6	4.78	151	5.17	127	2.66	1.71	13.1	39.9	11.3	11.3	60.5	38.4	8.7	1.3	3.39	50.1	196.2	134.3
99	1	0	0	0	0	0	0	0	1	0	0	0	0	0	1	0	0	0	2	0	1	0.01	0.848	75.50	86.47	14	32.1	4.3	17	14.51	62	8.3	75	2.6	271	7.3	0.7	15.4	48.5	48	86.7	63.6	33	139.4	97.7	10.1	81	186	140.5
100	1	0	0	0	0	0	0	0	0	0	0	0	0	0	1	0	0	0	2	0	1	0.01				9.9	27.2	4.09	16.2	0.36		4.19	124	4.32	210	2.84	1.06	12.9	40.3	15.7	18.9	30.2	44.1	7	0.8	5.12	69.2	322.6	139.1
101	1	0	0	0	0	0	0	0	0	0	0	0	0	0	1	0	0	0	4	0	1	0.04			19.72	11	29.1	4.02	18	2.95	85.8	18.01	115	3.66	198	16.6	0.74	13.2	47.1	149.9	199	54.2	32.9	40.1	21.5	8	54.7	204	140.2
102	1	0	0	0	1	0	0	0	0	0	0	0	0	0	1	0	1	0	1	0	1	0.01			9.2	11.5	29.1	7.36	14.7	2.01	90.6	10.32	117	3.97	116	9.29	0.54	12.8	42.1	122	73.4	62.9	35.2	82.7	62.2	15.22	101.3	410.7	130.4
103	1	0	0	1	0	0	0	0	0	0	0	0	0	0	1	0	0	0	4	0	1	0.01		42.60	80.41	15.2	35.2	10.2	15.5	22.13	103	9.22	153	5.91	190	7.54	1.05	14	40.3	19	22	65.9	137.5	17.4	6.7	11.4	92	760	125.4
104	2	1	0	0	0	1	0	0	0	0	0	0	0	0	1	0	0	0	4	0	1	0.03	2.670	173.00	44.97	13.3	46.6	8.64	18.7	13.21	85	11.65	125	4.14	196	10.17	0.59	12.6	42.8	12.3	24.6	54.6	30.4	21.9	11.7	3.7	64	146	142.1
105	1	1	0	0	1	0	0	0	0	0	0	1	1	0	1	0	0	0	4	0	1	0.2	0.111			15.6	54.5	8	17.6	4.13		15.82	84	2.65	668	14.31	6	12.8	42.5	45.6	24.3	56.6	29.8	13.8	7.3	3.8	49	82	129.4
106	1	0	0	0	1	0	1	0	0	0	0	0	0	1	1	0	0	0	4	1	1	0.01	5.390	58.00	21.61	12.3	30.3	3.14	17.5	10.6	70	6.08	105	3.54	142	4.85	0.84	16	55.4	6.2	13.9	91.1	40.9	29.3	15.6	22.2	181	609	153.3
107	1	1	0	1	1	1	0	0	0	0	0	1	1	0	1	0	0	0	3	1	1	0.01	95.700	91.00	16.58	13.4	32.9	10.7	17.5	3.84	75	8.57	197	6.22	229	7.39	0.7	13.6	44.5	12.6	37.9	56.8	33.4	12.9	1.8	12.51	351.8	534.8	138.6
108	1	1	1	0	1	1	0	0	0	0	0	1	1	0	1	0	0	0	4	1	1	0.01	2.740	124.00						8.89	72	14.23	126	3.83	89	13.32	0.48	12.6	44.4	9.3	16.4	58.4	36.5	17.9	5.3	11	117	202	137.1
109	1	1	0	0	0	0	0	0	0	0	0	0	1	0	1	0	0	0	2	1	1	0.02	1.320	175.00	13.96	12.9	41.3	5.67	15.4	0.99	77	17.13	151	5.19	320	15.37	1.12	13.3	44.5	12.6	78.4	66.1	39.7	3.8	4.8	7.77	64.5	343.9	126.9
110	1	0	0	0	0	0	0	0	0	0	0	1	0	0	1	0	1	0	1	1	1	0.01	0.200		1.61	10.1	30	2.33	17.1	0.21	95.4	5.55	139	4.41	229	2.83	2.27	12.3	44.4	191.9	38.4	62.5	42.7	8	3.5	3.89	70.6	384	140.4
111	2	1	0	0	0	0	0	0	0	0	0	1	1	0	1	0	0	0	2	1	1	0.04	6.890	420.00	10.02	16.4	49.1	8.77	13	3.96	56	17.06	143	4.82	304	15.89	0.7	14.1	47.1	15.2	58.9	52.2	27.3	5.5	1.3	6.22	88.3	100.7	133.7
112	2	0	1	0	0	1	0	0	0	0	0	1	1	0	0	1	0	0	4	1	1	0.01	64.200			13.9	36.9	11.5	16.6	7.6		7.07	129	3.8	198	5.84	0.84	13.1	47.5	47.6	167.8	48.5	23.6	16.1	4.8	18.5	519	527	138.6
113	2	0	0	0	1	1	0	0	0	0	0	1	1	0	1	0	0	0	4	1	1	0.01	2.490	305.00	26.05	17.7	47.7	7.01	17.3	3.57	54	16.07	132	4.42	144	15	0.6	15.9	51.9	18.6	28.5	52.6	26.5	23.5	6.6	9.51	93.8	167.7	143
114	1	0	1	1	1	1	0	0	0	0	0	1	0	0	1	0	0	0	2	1	1	0.01	12.900			14.2	34.1	10.3	19.4	8.17	94	13.78	126	4.21	210	12.54	0.62	14.2	47.5	7.3	16.8	54.1	31.1	8	4.2	24.7	338	534	144.1
115	2	1	0	0	1	1	0	1	0	1	0	0	0	0	0	1	1	1	4	1	1	0.02	9.000		15.47	109.4	》180	8.7	19.7	3.04	118	28.52	69	2.1	323	27.3	0.33	15.3	52.4	131.6	1154	45	19.2	192	161.9	38.57	507.8	588.2	139.6
116	2	0	0	0	0	0	0	0	0	0	0	0	0	0	1	0	0	0	2	1	1	0.01		109.00	20.88	16.5	37.4	5.48	15.7	7.98	87	11.3	59	1.9	278	10.82	0.36	14	49	12.4	12.9	60.5	27.4	6	4.2	38.1	1041.7	406.3	130.9
117	2	1	0	0	0	0	0	0	0	0	1	0	0	0	1	0	0	0	2	1	1	0.01	7.190		16.46	13.7	33.7	6.78	18.4	2.86	117	59.81	96	3.34	272	56.76	1.47	15.6	53.7	35.7	44.2	59.2	33.3	9.6	5.2	14.1	187	601	139.4
118	2	0	0	0	0	0	0	0	1	0	0	0	0	0	1	0	0	0	4	1	1	0.01	21.500	465.00	11	16.2	39.2	10.8	17.9	3.44	70	15.35	171	7.82	265	12.43	2.04	21	43	5.5	31.8	68.7	36.4	10.5	3.6	13	208	687	133.7
119	1	1	0	0	0	0	0	1	1	0	0	1	1	0	1	0	1	1	2	1	1	0.01	2.120		49.26	5.3	36.3	5	15.5	12.44	65	19.02	65	2.4	195	17.46	0.57	21.2	65.7	37.7	27.3	56.1	30.7	36.7	25.3	15	395	347	134.3
120	1	0	0	0	0	0	0	0	0	0	0	1	1	0	1	0	1	0	4	1	1	0.01	0.848		3.84	15.9	43.7	2.35	16.9	1.17	66	8..53	119	4.05	335	6.81	0.89	14.6	40.9	682.1	517	52	32.6	232.7	207.4	13.4	212	577	127
121	1	0	0	0	0	0	0	0	0	0	0	0	0	0	1	0	0	0	2	0	1	0.01	3.590	412.00		16.3	39.3	8.2	18.5	13.81		43.09	105	3.24	559	39.83	1.29	13.6	48.9	59.1	62.6	71.4	85.9	32.9	19.1	6.5	108	135	133.9
122	1	0	1	1	0	0	0	0	0	0	0	1	1	0	1	0	0	0	2	0	1	0			9.51	12.5	37.2	10.9.	14.2	3.96	73.3	16.8	160	5.63	250	14.77	1.08	15.3	48.4	111.5	16.2	66.3	37.8	10.9	2	4.34	52.9	414.6	134.2
123	1	0	1	1	0	0	0	0	0	0	0	0	1	1	1	0	0	0	3	0	1	0.01			18.1	14	36.4	12	18		88	8.37	147	4.84	189	7.14	0.73	13.3	43.5	9.2	10.3	60.5	31.9	8.7	4	5.66	53.4	368	134.5
124	1	1	0	0	0	0	0	0	0	0	0	0	0	1	1	0	0	0	4	0	1	0.01										5.75	136	4.43	164	4.05	1.12	12.2	39.9	14.3	13.7	62.4	37.9	12.5	3.7	5.8	79	309	138.6
125	2	0	0	0	0	0	0	0	0	0	0	0	0	0	1	0	0	0	2	0	1		0.555			16.1	31.4	4.2	16	8.02		20.01	111	3.34	322	16.81	1.86	12	43.4	40.4	29.2	51	30.2	7.8	3.6	1.95	66.9	181.5	136
126	2	0	0	0	0	0	0	0	0	0	0	1	1	0	1	0	0	0	4	0	1	0.01	0.549	22.40		16.7	31.6	7.5	15.2			14.5	140	4.39	394	13.15	0.58	12.2	40.5	48.1	39.7	74.7	37.8	11.7	5.3	5.3	62	201	127
127	2	0	0	1	0	0	0	0	0	0	0	1	1	0	1	0	0	0	1	0	1	0.01	20.100	82.30	4.37	11.4	25.1	5.8	14.9	1.32	98.1	8.95	103	5.02	205	7.61	0.65	15.5	34.9	176.3	90.6	58.4	34.8	195.1	156.2	9.46	69.7	236.5	136.1
128	2	1	0	1	1	0	0	0	0	0	0	0	0	0	1	0	0	0	1	0	1	0.01	5.640	76.20	9.86	13.4	35.7	5.3	27.6	2.69	79.2	14.55	137	5.23	157	13.39	0.63	13.8	40.6	45.7	39.7	53.3	32.3	20.8	7.1	8.2	64	267	148.1
129	2	0	0	0	0	0	0	0	0	0	0			0	1	0	0	0	2	0	1	0.01			10.75	15.6	35.9	3.89	16.2	3.99	63	12.03	87	3.3	357	9.26	1.83	14.1	43.1	8.7	13.9	63.3	25.4	10.1	5.2	2.35	44.7	187.5	130.3
130	1	0	0	0	0	0	1	0	0	0	0	0	0	0	1	0	0	0	2	0	1	0.01	1.050		13.42	14.9	47.5	1.1	15.5	3.84	79	10.96	121	3.85	223	9.24	0.78	12.6	43.8	19.9	24.1	65.8	37.4	39.8	25.2	5.2	85		139
131	1	0	1	0	0	0	0	0	0	0	0	0	0	0	1	0	0	0	1	0	1	0.01	0.216	413.00								12.16	137	4	152	10.11	1.17	12.5	47	20.6	24.1	61.2	36	15.8	6.3	3.2	85	393	137.8
132	2	0	0	0	1	0	0	0	0	0	0	0	0	0	1	0	1	0	4	0	1	0.01	0.060	75.90		11.4	25.9		16.7	1.48		10.39	86	3.36	623	7.43	2.01	13.8	40.7	10.1	12.7	71.9	30.1	3.5	2	2.56	63.4	306.5	135.8
133	2	1	0	0	1	0	1	0	0	0	0	0	0	0	1	0	1	0	4	0	1	0.01		242.00	21.91	13.9	41	5.68	17.2	7	90	26.06	114	3.76	370	24.72	0.58	13.6	45.7	126.4	122.5	44.8	23	49.6	20	3.2	59	93	142.1
134	1	0	0	0	0	0	0	0	0	0	0	1	1	0	1	0	0	0	4	0	1	0.01	0.662	203.00	74.66	14.5	38.1	10.3	17.1	19.06	107	12.13	82	3.72	295	10.19	1.13	17.2	41.5	14.3	60.2	55.3	32.6	21.1	7.8	4.6	86	164	140.1
135	1	0	0	0	1	0	0	0	0	0	0	0	0	0	1	0	0	0	4	0	1	0.01			5.9	11.4	26.4	6	15.8	1.09	95.6	7.47	155	4.74	131	6.01	0.77	12.4	43	80.9	106	58.7	31	11.2	5.7	4.33	103.7	235.1	140.2
136	2	1	0	0	0	0	0	0	0	0	0	0	0	0	1	0	0	0	2	0	1	0.01	1.150		45.34	15.4	37.2	7.57	18.7	13.7	78	15.16	125	3.97	132	14.31	0.41	13.6	46.6	10.6	28.1	49.7	27.5	31.7	9.3	17.17	81.3	247.5	139.8
137	1	0	0	1	0	0	0	0	0	0	0	0	0	0	1	0	0	0	1	0	1	0.01			6.2	11.1	25.3	3.59	16.4	1.65	88.3	13.23	112	3.74	354	11.39	1.31	13.4	47.4	9.3	25.1	61	29.5	5.7	2.4	6.84	31	106.6	133.3
138	1	0	0	1	0	0	0	0	0	0	0	0	1	0	1	0	0	0	2	0	1	0.01	4.080	87.00	13.95	17	44.3	3.4	17.5	3.96	48	23.1	106	3.44	539	22.21	0.58	14.2	48.1	38.4	45.5	63	39.7	10.6	5.1	8	59	253	141.3
139	1	0	0	1	0	0	0	0	0	0	0	1	1	0	1	0	0	0	4	0	1	0.01				14.5	36.2	6.7	17.8	5.86		16.25	149	5.7	134	14.83	0.58	13.8	44.8	12.2	19.4	58.1	33.9	23.1	13.5	4.1	69	162	126.4
140	1	0	0	0	0	0	0	0	0	0	0	1	1	0	1	0	0	0	3	0	1	0.1	0.335	11.00	37.58	15.4	46.3	5.94	15.3	12.06	75	24.49	93	2.9	670	22.55	1.1	13.2	46.7	57.6	90.8	62.1	26.5	16.5	8.2	5.41	73.3	212.2	139.1
141	1	1	0	0	0	0	0	0	0	0	0	1	1	0	1	0	0	0	4	0	1	0.01										14.63	134	3.91	159	12.78	1.2	12.6	45.4	40.5	49.6	70.6	39.8	35.8	13.9	5.4	81	341	136
142	1	0	0	0	1	0	0	0	0	0	0	0	0	0	1	0	0	0	2	0	1	0.01	0.433	175.00	21.6	14.5	42.3	8.8	16.5	9.76	98	17.95	117	4.2	318	16.17	0.84	13.5	41.8	13.8	26.8	62.4	34.5	25.1	9.6	22.7	77	356	140.3
143	2	1	0	0	1	0	0	0	0	0	0	0	0	0	1	0	0	0	4	0	1	0.01	0.893	28.80	39.33	15.3	58.5	10	15.6	13.57	77	14.75	122	4.01	145	13.2	0.55	12.9	43.8	18.9	25.9	60.3	34.3	29.7	17.9	4.1	65	200	137.9
144	1	0	0	0	0	0	0	0	0	0	0	0	0	0	1	0	0	0	4	0	1	0.01	0.025	12.30								10.97	134	4.31	214	9.45	1.1	13.2	48.6	9.6	15.1	68.4	40.7	4.2	1.5	3.93	63.9	278.1	143.9
145	1	0	0	0	0	0	0	0	0	0	0	0	0	0	1	0	1	0	1	0	1	0.01				13.8	38	4.5	18.1			18.64	139	4.62	177	16.15	1.15	13.7	45.8	98.8	42	59.3	32.4	44.3	23.9	7.91	105.6	171.8	142.3
146	2	1	0	0	1	0	0	0	0	0	0	0	0	0	1	0	1	0	1	0	1	0.01	0.307	180.00	10.36	14.2	42.8	6.45	16.9	2.72	92	16.06	119	3.93	260	14.51	0.91	13.2	43.8	131.7	117.6	66.3	37	15.5	7.4	3.3	61	180	138.1
147	2	0	0	0	0	0	0	0	0	0	0	0	0	0	1	0	0	0	4	0	1	0.01			32.97	12	28.7	5.06	17	9.02	78	16.06	89	3.66	239	13.63	1.59	13.7	36.9	19.8	29.4	45.8	22	12.8	5	4.5	34	125.7	147.1
148	1	1	0	0	0	1	0	0	0	0	0	0	0	0	1	0	0	0	2	0	1	0.01	0.248	77.00	17.44	14.6	30.4	7	15	5.58	83	14.42	97	3.41	191	13.04	0.78	14.2	45.9	43.7	27.5	55.5	30.7	48.4	30.5	4.2	60	184	136.3
149	1	1	0	0	1	0	0	0	1	0	0	0	0	0	1	0	0	0	1	0	1	0.01	1.590	275.00	43.42	15.1	37.8	6.11	23.7	8.23	88	23.44	156	5.64	246	20.89	0.93	12.4	37.2	65.5	43.5	55.2	34.8	44.4	17.5	3.8	63	261	137.1
150	1	0	0	0	0	0	0	0	0	0	0	0	0	0	1	0	0	0	4	0	1	0.01				12.8	30.2	2.5	15.7	1.65		7.3	71	2.37	206	4.68	1.23	17.6	62.4	8.6	18	58.4	27.2	9.8	5	2.92	30.6	111.7	136.8
151	1	0	1	1	1	0	0	0	0	0	0	0	0	0	1	0	0	0	4	0	1	0.01	0.286	58.10
152	1	0	1	0	1	0	0	0	0	0	0	1	1	0	1	0	0	0	2	0	1	0.02	0.085	176.00	6.25	14.7	59.2	15	15.9	2.01	96	18.69	116	3.72	248	15.74	1.66	12.7	44	13.1	17.9	65.6	37.1	12.5	4.9	3.4	96	350	128
153	1	0	1	0	0	0	0	0	0	0	0	1	1	0	1	0	0	0	2	0	1	0.01	2.000	307.00	12.71	14.1	43.8	10.3	16.9	5.06	93	10.17	151	5.11	100	8.86	0.81	13.5	42.5	13.2	19.9	65	38.6	20.9	6.6	2.9	77	327	130.8
154	1	0	0	0	0	0	0	0	0	0	0	0	0	0	1	0	0	0	4	0	1	0.01			30.2	12.1	31.1	5	14.4		60.7		93	3.02	320	8.06	1.12	13.4	47.2	16.4	20.6	67.5	33.9	14.5	6	2.76	47.3	72.9	140
155	1	0	1	0	1	0	0	0	0	0	0	0	0	0	1	0	0	0	1	0	1	0.01	0.189	8.89	4.06	12.2	27.1	7.6	15.4	0.53	98.6	20.9	142	4.94	201	19.07	0.71	13.3	43	34.6	23.5	75.9	42.5	27.3	5.9	9.93	87	379.1	137.6
156	1	0	0	0	0	0	0	0	0	0	0	0	0	0	1	0	1	0	1	0	1	0.01			10.07	14.2	36.5	4.62	16.4	2.37	85	12.7	138	4.38	284	11.03	1.07	13.1	43.7	87.8	141.8	61.4	28.4	155.5	113.6	5.77	57.1	151.6	132
157	1	0	0	0	0	0	0	0	0	0	0	1	1	0	1	0	0	0	1	0	1	0.01			1.46	12.1	30.4	3.15	16.2	0.12	111.3	6.73	148	4.94	140	4.46	1.51	14.2	49.2	67.8	22.9	69.1	44.6	6.1	2.9	3.63	69.9	421.2	142
158	1	0	0	1	0	0	0	0	0	0	0	1	1	0	1	0	0	0	2	0	1	0.01			4.37	11.4	26.9	6.6	13.2	1.08	73.7	11.87	154	4.73	137	10.17	1.08	13.8	47.9	13.2	19.3	59.4	38.4	35.6	7.5	5.34	113.9	271.7	136.3
159	2	0	1	1	0	0	0	0	0	0	0	0	0	0	1	0	0	0	4	0	1	0.01		243.00		13.1	36.7	8.9	16			9.04	124	4.48	212	7.11	1.07	13	40.4	30	33.9	60.8	34.8	40.3	4.8	2.5	46	111	133.6
160	2	0	0	1	0	0	0	0	0	0	0	0	0	0	1	0	0	0	4	0	1	0.01	0.292	311.00	24.81	14.2	40	8.17	15.7	5.22	71	14.7	121	3.94	152	13.63	0.66	15	50.7	9.6	23	59.7	32	11.5	4.3	4.3	79	487	130.6
161	2	0	0	0	0	0	0	0	0	0	0	0	0	0	1	0	0	0	4	0	1	0.01	0.050	7.48	7.24	13.6	36.4	4.87	15.6	1.88	91	1.94	100	3.29	208	1.42	0.32	15.2	52.5	47.5	56.3	65.9	41.2	6	3.1	3.5	60	111	135.1
162	1	0	1	1	0	0	0	0	0	0	0	0	0	0	1	0	0	0	2	0	1	0.01	0.023	78.80								9.25	161	5.56	129	5.54	2.95	16.3	53.6	9.2	13.2	69.8	41.8	14.4	5.7	8.86	71.3	491.3	143.9
163	1	0	0	1	1	0	0	0	0	0	0	0	0	0	1	0	0	0	1	0	1	0.01			18.39	14.2	41.8	5.94	16.3	4.36	90	15.76	128	4.26	251	12.88	1.51	13.3	42.9	115.8	31.7	57.1	29.9	12.4	6.1	4.81	53.4	238.8	141.1
164	1	0	0	0	0	0	1	0	0	0	0	1	1	0	1	0	0	0	2	0	1	0.01	0.998	357.00		13.5	28.5	6.4	15.3	2.69		14.28	126	3.97	170	11.07	1.76	12.4	45.5	10.9	11.8	52.9	26.7	10.7	4.2	7.39	65.6	167	142.3
165	2	0	0	0	0	0	0	0	0	0	0	0	0	0	1	0	0	0	4	0	1	0.01	0.331	18.70	5.61	13.3	34.9	3.4	17.8	1.11	97	10.02	140	4.44	197	8.75	0.8	12.8	47.5	77.7	36.8	66.4	41.3	9.8	3.2	10.4	95	428	140.6
166	1	0	0	0	0	0	0	0	0	0	0	0	0	0	1	0	0	0	1	0	1	0.01	0.408	33.20	7.66	14.6	43.5	3.6	20	2.21	89	11.49	126	4.06	207	8.94	2.04	12.7	44.5	48.5	35	63.5	38.4	33.9	9.1	5.7	100	255	139.2
167	1	0	0	0	0	0	0	0	0	0	0	1	1	0	1	0	0	0	2	0	1	0.01	0.183	71.80	21.45	12.5	23	4.5	14.9	13.01	80.7	16.31	99	3.29	316	13.91	1.6	12.7	43.4	16.3	22.8	63.9	37.6	6.8	3	6.2	63	609	137.4
168	2	1	0	0	0	0	0	0	0	0	0	0	0	0	1	0	0	0	1	0	1	0.01	0.099	23.20	13.93	12.2	26.9	3.71	14.1	2.45	73.8	10.18	128	3.89	248	7.85	1.14	13.8	50	17.6	16.4	53.8	29.3	34	17.5	3.9	45.5	56.2	126.1
169	2	0	0	0	1	0	0	0	0	0	0	0	0	0	1	0	0	0	4	0	1	0.01	1.430	78.30		12	23.9	3.06	18.9	3.84		17.29	166	5.3	130	15.07	0.96	13.5	43.4	89.8	447.7	58.7	35.6	28.6	12.2	13.6	144	522	143.2
170	1	0	0	0	0	0	0	0	0	0	0	0	0	0	1	0	0	0	4	0	1	0.01	0.182	200.00		13.7	41.7	6.1	17.9	2.35		16.75	148	4.88	291	15.15	0.89	12.3	40.9	213.4	51.8	70.1	43.9	14.9	4.8	6.2	47	419	134.4
171	1	0	0	0	0	0	0	0	0	0	0	0	1	0	1	0	0	0	1	0	1	0.01	0.257			13.6	39	3.04	15.7			14.87	142	4.65	196	12.91	1.39	13.2	44.4	23.4	39.9	70.5	45.8	10.1	2.7	6.73	55.2	425.9	135.8
172	1	0	1	0	0	0	0	0	0	0	0	0	0	0	1	0	0	0	1	0	1	0.01		34.60	7.9	13.8	35.7	5.1	17.8	1.03	108	9.16	130	4.21	177	7.53	1.04	13.2	46.8	127.4	202.5	79.6	44.2	121.4	84.3	12.6	40	167	144.2
173	1	0	0	0	0	0	0	0	0	0	0	0	0	0	1	0	1	0	1	0	1	0.01				12.4	25.4	2.1	18.3	0.83		11.11	129	4.17	237	8.86	2	12.1	40.5	63	69.8	63.9	39.6	24	7.4	7.27	55.1	245.6	141.5
174	2	0	0	0	0	0	0	0	0	0	0	1	1	0	1	0	0	0	4	0	1	0.01	2.100	152.00	16.46	14.9	53.8	4.69	15.2	3.86	66	19.63	104	3.38	235	18.6.6	0.25	15	41.1	35.3	23	47.3	29.8	325.7	276.9	21.2	176	339	128.1
175	1	0	0	0	0	0	0	0	0	0	0	0	0	0	1	0	0	0	1	0	1	0.01				10.6	25.4	4.13	17.9	3.85		6.81	130	4.03	257	3.63	2.48	11.9	41.9	32.7	32.6	68.1	34.2	13.4	4.5	4.14	51.9	181.7	139.8
176	1	0	0	0	0	0	0	0	0	0	0	0	0	0	1	0	0	0	4	0	1	0	0.075	91.70	25.1	12.6	29.6	4.3	16.4	11.53	70.2	12.96	96	3.49	528	10.5	1.92	15.2	48.5	84.1	47.3	79.4	30.7	7	3.3	4.1	56	189	137
177	1	0	0	0	1	0	0	0	0	0	0	0	0	0	1	0	0	0	1	0	1	0.01										8.34	160	5.07	194	6.82	1.01	13.1	45.3	235.8	122.7	59.6	40.4	5.91	80.5	5.9	80.5	220	143.5
178	1	0	1	0	1	0	0	0	0	0	0	1	1	0	1	0	0	0	2	0	1	0.01	0.490	346.00	54.45	13.8	44.1	10.39	17.2	15.03	100	13.29	130	4.28	366	10.52	1.79	12.9	43	47	50	65.2	35.8	24.1	15.2	3.2	76	276	135.7
179	1	0	1	0	0	0	0	0	0	0	0	0	0	0	1	0	0	0	1	0	1	0.01	0.152	118.00	3.72	14	32.5	3.3	17.8	1.19	96	13.09	124	4.14	338	10.83	1.66	12.3	42.8	216.4	80.6	65	40.2	27.6	9.4	3.2	61	302	143.3
180	1	0	0	0	1	0	0	0	0	0	0	1	1	0	1	0	0	0	1	0	1	0.01			8.74	14.3	30.9	6.36	14.2	1.87	96.2	18	88	2.74	414	16.01	0.93	14.4	49.6	67	98.4	57.7	32.3	21.1	11.4	5.45	59.1	220.7	140.9
181	2	1	0	0	1	0	0	0	1	0	0	0	0	0	1	0	0	0	4	0	1	0.28	0.662		18.76	13.4	30.8	4.19	19.2	5.26	75	16.57	124	3.94	197	13.75	1.66	11.9	38.4	27.7	84.9	60.9	31.5	53.5	20.4	8.21	65.8	187.4	142.3
182	1	0	0	0	1	0	1	0	0	0	0	1	1	0	1	0	0	0	2	0	1	0.01	0.713	206.00		11.4	27.8	8.35	16.6	3.07		19.5	126	4.26	332	18.09	0.55	13	44.1	7.5	13.4	49.9	23.4	8.6	4.8	6.72	55.3	166.6	135.4
183	1	0	1	0	0	0	0	0	0	0	0	1	1	0	1	0	0	0	4	0	1	0.01	0.121		7.9	16.5	42.1	7.3	16.6	2	75	12.18	160	5.82	207	10.53	1.24	14.4	41.8	7.3	20	61.6	36.5	12.7	3.8	7.4	76	412
184	1	0	0	0	0	0	0	0	0	0	0	0	0	0	1	0	1	0	1	0	1	0	1.440	71.40	4.53	10.9	24.5	4.63	16.1	1.32	114.4	12.46	118	3.78	308	11.17	0.83	12	42.6	627.6	510.3	61.6	38.8	19.5	10.3	2.99	56.3	95.3	138.6
185	2	0	1	1	0	0	0	0	0	0	0	1	1	0	1	0	0	0	2	0	1	0		188.00	2.96	13	37.1	7.4	17.7	1.5	89.7	13.4	191	6.03	266	12.16	0.84	13.2	41.1	26.9	33.1	58.7	40.6	17.1	3.8	6.94	45.9	252	125.5
186	1	0	0	1	0	0	0	0	0	0	0	0	0	0	1	0	0	0	2	0	1	0.02	0.082	17.80	10.15	12.8	42.4	4.96	16.7	1.95	105	13.65	139	4.09	321	11.4	1.63	15.4	48.7	181.7	34.7	74.1	43.3	2.8	1.5	1.9	38	271	136.4
187	1	0	0	0	0	0	0	0	0	0	0	0	0	0	1	0	0	0	4	0	1	0.01	1.400	200.00	6.53	15	47.9	5.87	17.9	2.09	79	16.16	115	3.87	129	14.78	0.55	14.6	48.5	8.3	31.4	75.4	146.3	31.5	4.7				134.9
188	1	0	0	0	0	0	0	0	0	0	0	1	1	0	1	0	0	0	1	0	1	0.01	0.629	179.00	69.47	12.4	30.6	5.91	16.7	15.1	99	14.51	140	3.78	213	13.36	0.35	13.8	52.2	208.5	887.1	62.3	37	196.2	138.8	5.6	70	238	136
189	2	0	1	0	0	0	0	0	0	0	0	0	0	0	1	0	0	0	2	0	1	0.02	1.980	428.00	6.77	15.4	49.7	8.29	16	1.55	85	15.21	166	5.55	185	12.8	1.25	12.8	42.5	28.5	17.4	67.8	38.5	19.6	6.6	3.4		399	137.7
190	1	1	0	0	1	0	1	0	0	0	0	1	1	0	0	1	0	0	4	0	1	0.02	0.731		34.32	15.7	47.2	15.1	0.89	9.04	84	20.81	141	4.43	224	19.13	0.67	13.4	47.8	13.5	36.1	56.7	32.3	17.1	6.9	10.53	82	238.9	133.6
191	1	0	0	0	0	0	0	0	0	0	0	1	1	0	1	0	0	0	2	1	0	0	0.267		2.81	10.7	29.4	4	16		96.8	17.67	151	4.86	197	15.07	1.69	12.4	42.3	52.2	25.4	65.9	40	18.2	5.1				138.3
192	1	0	0	0	0	0	0	1	0	1	0	0	0	0	1	0	0	0	4	1	0	0	0.265		12.96	14.4	96.3	2.83	125.1	3.5	62	10.91	106	3.53	40	6.69	3.21	12.9	39.1	412.1	679.5	52	21.9	10.8	6.4	17.6	444	438	133.4
193	1	1	0	0	0	0	0	0	0	0	1	0	0	0	0	1	1	1	4	1	0	0			12.02	24.5	》180	3.1	》240	12.02	37	11.86	85	2.88	39	10.39	0.97	14.2	13.9	197.6	271.3	21.2	18.2	6.8	2.7	9.1	328	490	145.5
194	1	0	0	0	1	0	0	0	0	0	0	1	1	0	1	0	0	0	2	1	0	0			306	14.2	47.6	8	16.4	0.9	109	10.68	121	3.87	353	8.82	1.18	12.5	39.9	29.7	14.1	71.7	44.5	6.4	3.4	9.6	268	361	132.2
195	1	0	0	0	0	0	1	0	0	0	0	0	0	0	1	0	0	0	2	1	0	0			18.04	14	27.5	4.65	21.1	6.45	112	7.68	163	5.01	129	5.97	1.22	13.3	49.3	19.5	26.4	75.8	38.6	12.4	5	25.4	270	848	158
196	1	0	0	0	0	0	0	0	1	1	1	1	1	0	1	0	0	0	4	1	0	0	2.670		15.34	18.4	61.7	4.5	24.2	9.41	71	16.87	101	3.89	277	14.4	1.57	14.6	44.9	2.9	17.4	75.3	119.4	7.6	5	18.6	398	448	136.2
197	1	0	0	0	1	0	0	0	0	0	0	0	0	0	1	0	1	0	4	1	0	0			8.2	12.5	26.1	3.9	16.1	4.53	86.5	5.03	69	2.11	187	2.71	1.94	11.9	45.1	6	15.1	61	32.5	5.6	1.4	9.97	355.5	300.8	144.9
198	1	0	0	1	0	0	0	0	0	0	0	1	0	0	1	0	0	0	4	1	0	0	0.434	1.48								8.1	97	3.25	215	6.72	1.12	14.6	43.7	14.4	25	56.5	25.4	5.9	2.1	23.8	234	638	138.9
199	1	0	0	1	1	0	0	0	0	0	0	1	1	0	1	0	0	0	4	1	0	0	0.044	1	1.16	12.1	30.9	3.68	17	0.18	96.7	4.97	109	3.5	311	3.03	1.28	13.4	47	12.7	16.2	72.9	44.4	3.6	1.4	9.3	147	309	137.6
200	1	0	1	0	0	0	0	0	0	0	0	0	1	0	1	0	0	0	3	0	0	0	0.073			13.3	1	6		8.43	82	8.85	116		447	7.22	0.88	12.7	45.2	40.7	28.4	57.5	28.2	6.3	3.5	3.56	74.5	307.2	138
201	2	1	0	0	0	0	0	0	0	0	0	1	1	0	1	0	0	0	2	0	0	0		12.20	3.81	12.7	41.7	5.06	18.9	1	87	7.23	122	3.92	434	4.36	1.87	13.8	44.4	12.9	18.7	75	37.7	13.9	8.4	3.7	63	152	132.3
202	1	0	1	0	0	0	0	0	0	0	0	0	0	0	1	0	0	0	1	0	0	0	0.096		59.56	12.3	23.8	5.37	18.4	23.87	76.2	15.96	122	4.12	426	13.94	1.33	12.7	42.6	29.7	35	68.6	95.7	13.6	5.8	1.65	57.8	251.5	139
203	1	0	0	0	0	0	0	0	0	0	0	0	0	0	1	0	0	0	4	0	0	0			17.33	1.14	35.6	4.37	15	5.66/5.30	72									15.9	19.4	58.7	29	5.3	2.4	3.56	48.2	190.3	139.6
204	1	0	0	0	0	0	0	0	0	0	0	0	0	0	1	0	0	0	1	0	0	0			5.97	13	28.9	5.3	17.8	2.08	110.8	9.11	102	3.81	316	6.65	1.55	12.5	38.8	15.5	23.6	69.5	33.5	6.9	2.7	7.76	66.9	262.1	134.9
205	1	0	0	0	0	0	0	0	0	0	0	1	1	0	1	0	0	0	1	0	0	0	0.904		3.5	10.8	25.4	3.73	17.7	1.01	155.9	6.85	129	4.23	229	4.86	1.28	14.7	49.9	57.8	39.1	64.2	37.3	120.4	95.2	5.32	67.6	317.8	137.6
206	1	0	0	0	0	0	0	0	0	0	0	0	0	0	1	0	0	0	1	0	0	0			6.71	11.7	25.6	5	17	2.84	92.9	5.73	112	3.83	403	4.2	0.79	12.8	43.8	49.5	31.5	65	34.2	16.6	7	4.05	50.8	209.1	141.1
207	1	0	0	0	1	0	0	0	0	0	0	1	0	0	1	0	0	0	4	0	0	0	0.589		4.18	11.9	27	6.2	15.6	1.22	93.1	21.09	143	4.75	356	17.01	2.71	13.1	44.5	29.1	20.5	73.7	42.2	28.3	10.3	4.01	77.1	505.8	139.2
208	1	0	0	0	1	0	0	0	0	0	0	0	0	0	1	0	0	0	4	0	0	0				1.02	24.9	2.3	17.1	0.34	76.6	8.18	130	4.24	225	4.15	3.54	12.2	41.8	10.9	69.7	45.9	45.9	15.2	4.1	6.7	74	366	139.7
209	1	0	1	1	0	0	0	0	0	0	0	0	0	0	1	0	0	0	2	0	0	0			15.3	11.9	24.9	7.7	14.6	6.14	78.2	16.89	116	4.13	325	13.86	1.69	14.5	46	19.4	17.2	63.8	32.8	7.7	2.6	2.68	44.3	292.5	134.8
210	1	0	0	0	0	0	0	0	0	0	0	0	0	0	1	0	0	0	1	0	0	0	0.082			11.9	29	4.8	16.3	1.37		11.8	98	4.57	298	9.06	2.11	15.3	38.7	90.5	72.8	64.7	35.9	7.7	1.7	3.21	45.2	248.7	139.2
211	1	0	1	0	0	0	0	0	0	0	0	0	0	0	1	0	0	0	1	0	0	0			23.18	11.8	31.3	7	15.6	3.65	88.3	22.74	166	5.57	202	19.96	1.81	13.1	42.5	31	39.8	61.1	35.9	30.2	9.6	5.53	63	345	135.1
212	1	0	0	0	0	0	0	0	0	0	0	0	1	0	1	0	0	0	1	0	0	0			29.66	14	37.7	4.71	11.7	7.09	77.7	5.12	112	4.03	303	3.61	0.97	12.8	41.7	4.7	9.6	61.6	106.8	7.6	3.5	3.29	46.6	202.3	138.1
213	1	0	0	0	0	0	0	0	0	0	0	1	1	0	1	0	0	0	3	0	0	0	0.093	4.28	4.9		31.2	2.83	18.5	1.11	86	15.4	167	5..36	204	13.8	1.19	12.8	39.8	36.2	65.1	72.6	42.4	13.7	4.9	3.5	64	256	136.2
214	1	0	0	0	0	0	0	0	0	0	0	0	0	0	1	0	0	0	1	0	0	0			32.29	12.5	28.4	6.35	15.9	10.74	78.4	14.28	124	3.92	255	12.47	0.48	12.6	43.8	154	34	53.6	27.6	131.4	105.9	5.85	68.9	108.8	136.3
215	1	0	0	0	0	0	0	0	0	0	0	0	0	0	1	0	0	0	1	0	0	0	0.069			13	25	3.1	16.4	4.15		11.05	142	4.56	194	9.55	1.05	15.5	53.2	86.6	48.4	58.7	39.5	27.5	8.4	3.3	61	260	138
216	1	0	1	0	0	0	0	0	0	0	0	0	0	1	1	0	0	0	2	0	0	0			15.67	12.2	27	6.97	17.1	4.94	99.4	11.91	113	3.94	307	10.15	1.21	13.7	45.1	49.9	25.6	72.1	35.8	6.5	3.1	2.68	67.3	335.8	136.6
217	1	0	1	0	0	0	0	0	0	0	0	0	0	1	1	0	0	0	2	0	0	0				12.7	36.6	3.81	18.4	0.69		17.58	152	5.4	182	15.27	1.71	14.6	46.9	12.5	12.6	79.8	48	5.5	2	2.4	74	489	139
218	1	0	0	0	0	0	0	0	0	0	0	0	0	1	1	0	0	0	1	0	0	0			5.25	13.5	25.4	3.4	15.6	1.93	76	12.35	127	4.46	206	10.35	1.32	13.9	44.2	839	462.2	72.5	41.7	75.7	51	3.61	69.8	238.8	140
219	1	0	0	0	0	0	0	0	0	0	0	1	0	1	1	0	0	0	4	0	0	0			1	12.9	34.7	2.6	16.9	0.2	91	8.35	138	4.6	202	5.29	2.43	12.5	42.1	15.7	12.9	65.3	43.9	4.6	1.7	6.8	76	514	139.4
220	1	0	0	0	0	0	0	0	0	0	0	1	0	1	1	0	0	0	1	0	0	0			1.45	10.5	27.8	2.4	15.7	0.08	93.7	5.89	152	5.08	180	3.76	1.71	12.2	41.9	26.4	18.7	70.4	43.5	10.5	1.7	5.45	73.9	378.2	141.6
221	1	1	0	0	0	0	0	0	0	0	0	1	1	1	1	0	0	0	1	0	0	0		135.00	7.68	14.4	34.3	5.48	16	2.77	71	12.68	121	4.18	159	10.67	0.91	13.7	45.1	284.1	183.9	67.5	35.9	105.4	46.7	7.77	124	308	136.7
222	1	1	1	0	0	0	0	0	0	0	0	0	0	1	1	0	0	0	1	0	0	0	0.166		4.55	13	31	3.23	17	1.19	102	15.42	131	4.45	199	13.92	1.04	12.7	41.9	30.6	27.3	69.9	39.5	11.2	4	4.6	89	387	143.5
223	1	0	0	0	1	0	0	0	0	0	0	0	0	1	1	0	0	0	2	0	0	0			3.54	12.7	31.9	4.6	16.6	1.19	102.5	6.18	143	4.68	295	3.76	1.56	13.3	45.3	21.1	13.6	65.1	39	23	5.9	6.59	85.1	295.7	140.9
224	1	0	0	0	0	0	0	0	0	0	0	1	1	1	1	0	0	0	1	0	0	0			5.78	13.8	31.6	3.6	15.7	1.71	90.5	5.67	107	4.12	244	3.58	1.34	14.5	44.9	12.6	10.5	62.8	34.6	8.8	4.1	6.12	74	246.2	145.3
225	1	0	1	0	0	0	0	0	0	0	0	0	0	1	1	0	0	0	2	0	0	0			1	12.3	36.6	3.78	16.6	0.19	80	10.75	143	4.72	172	6.83	2.9	12.9	42.4
226	1	0	0	0	0	0	0	0	0	0	0	0	0	0	1	0	0	0	1	0	0	0	0.025	16.90		11	26.2	4.3	16.5	0.83		5.38	116	3.95	171	3.78	1.22	13.2	45.8	112	110.2	62.8	32.8	11.9	4.7	3.58	46.9	199.9	142.2
227	1	0	0	0	0	0	0	0	0	0	0	0	0	0	1	0	0	0	4	0	0	0			5.84	11.9	26.2	3.37	17.4	0.68	100.2	9.27	111	3.91	177	7.55	1.21	13.5	42.5	7.8	7.4	54.6	31.7	7.4	2.7	8.27	48	205.8	141.7
228	1	0	0	1	0	0	1	0	0	0	0	0	0	0	1	0	0	0	1	0	0	0	0.414		36.2	14.6	134.8	5.1	17.3	11.49	74	12.4	109	3.49	102	11.07	0.7	13.4	45.4	21.1	20.3	60.1	30	32.9	11.1	3.9	48	212	139.3
229	1	0	0	0	0	0	0	0	0	0	0	0	0	0	1	0	0	0	1	0	0	0		38.80								14.65	132	4.25	12.24	12.24	1.57	12.2	39.5	14.8	21.3	69.6	42.6	11.4	2.6	4.4	66	311	135.2
230	1	0	1	0	0	0	0	0	0	0	0	0	1	0	1	0	0	0	3	0	0	0		36.90	2.85	11.3	25.4	4.2	15.9	0.41	994	12.82	133	4.82	218	11.33	0.92	12.9	41	75.1	27.5	61.2	40.6	11.9	3.9	5.73	66.7	253.1	140
231	1	0	1	0	0	0	0	0	0	0	0	1	1	0	1	0	0	0	3	0	0	0	0.050	11.90								13.24	160	4.78	133	10.63	1.5	12	41.3	37.9	24	72.7	46.5	12.9	3	3.78	79.9	462.2	139
232	1	0	0	0	0	0	0	0	0	0	0	0	0	0	1	0	0	0	4	0	0	0			12.14	15	30.9	2.9	16.7	1.75	111	7.96	130	4.36	151	6.97	0.63	12.9	45.4	18.8	37.6	59.2	36.9	17.4	1.4	8.1	83	313	139.6
233	1	0	1	1	0	0	0	0	0	0	0	0	0	0	1	0	0	0	1	0	0	0	0.851		2.59	12	34.7	6	17.5	2.59	103	9.57	155	5.01	143	7.8	1.14	12.4	40.8	45.7	23.1	65.7	41.8	15.1	4	4.4	64	292	135.4
234	1	0	1	0	0	0	0	0	0	0	0	0	0	0	1	0	0	0	4	0	0	0	0.691		15.75	11.4	26.9	8.5	14.8	8.99	98.3	11.2	128	4.19	260	9.68	0.89	13.5	46	52.2	29.2	68	39	9.6	5.9	5.97	78.6	434.5	142.1
235	1	0	0	0	0	0	0	0	0	0	0	0	0	0	1	0	0	0	1	0	0	0			13.8	13.2	39.7	5.6	19.9	2.47	128	9.49	143	5.13	198	7.34	1.31	13.2	41.6	279.7	114.3	68.7	39.8	27.3	14.9	8	93	361	138
236	1	0	0	0	0	0	0	0	0	0	0	0	0	0	1	0	0	0	4	0	0	0	0.766		1.92	13	39.9	4.37	15.8	0.35	83	19.09	182	5.7	139	16.67	1.57	12.6	43.1	19.4	19.4	76.9	42.3	14.3	2.4	4.43	48.4	432.4	134.5
237	1	0	0	0	0	0	0	0	0	0	0	1	0	0	1	0	0	0	4	0	0	0				10.3	29.2	4..21	16	0.17		3.06	137	4.41	205	1.78	1.04	11.7	39.5	26.4	24.7	64.2	39.8	8.8	2.7	5.23	84	248.1	141.5
238	1	0	0	0	0	0	0	0	0	0	0	0	0	0	1	0	0	0	1	0	0	0										5.54	115	4.07	202	3.97	1.09	14.9	49.1	15.3	12	68.8	44.4	6.4	1.9	4.97	72.7	371.4	143.9
239	1	0	1	1	1	0	0	0	0	0	0	0	0	0	1	0	0	0	1	0	0	0	0.454			14.6	39.5	6.5	17.2	2.99		11.18	113	3.79	247	9.17	1.28	12.3	39.8	30.3	20.2	54.5	32	9.6	3.8	3.6	49	246	138.7
240	1	0	0	1	1	0	0	0	0	0	0	0	0	0	1	0	0	0	1	0	0	0		3.93		14.1	32.9	2.5	21.3			11.17	129	4.24	326	6.47	3.34	15.5	55.8	23.7	27.2	69.3	34	28.6	19.8	3.5	70	145	137.2
241	1	0	0	1	0	0	0	0	0	0	0	0	0	0	1	0	0	0	4	0	0	0	0.292	96.30	1.5	14.2	38.7	4.65	16.4	0.28	81	11.68	160	5.38	121	9.31	1.5	13.4	43.7	13.4	9.8	62.5	41.7	14.5	5.5	3.8	49	308	136.8
242	1	0	0	0	0	0	0	0	0	0	0	0	0	0	1	0	0	0	4	0	0	0			3.08	11.2	28.8	2.57	18.2	0.9	78.1	4.57	118	4.09	250	2.45	1.54	13.8	46.3	27.4	43.6	66.8	36.8	16.3	5.6	4.69	58.5	252.2	139.2
243	1	0	1	1	0	0	0	0	0	0	0	0	0	0	1	0	0	0	4	0	0	0										10.33	175	5.48	243	9.08	0.86	12.7	42.6	27.1	38.1	73.4	39.4	9.7	3.3	2.5	40	371	132.6
244	1	0	0	0	1	0	0	0	0	0	0	0	0	0	1	0	0	0	4	0	0	0			1.15	11.8	28.8	4.55	16.4	0.47	100	11.98	139	4.58	299	9.2	1.98	12.4	40.5	15	18.9	61.9	38.1	10.9	2.4	3.09	76.5	328.6	134..6
245	1	0	1	0	1	0	0	0	0	0	0	1	1	0	1	0	0	0	3	0	0	0		200.00		13.3	38.4	11.5	16.9			10.36	143	4.84	166	8.89	0.64	12.8	42	51.4	61.1	65.7	38.2	12.9	6.9	5.3	60	441	143.7
246	1	0	0	0	0	0	0	0	0	0	0	0	0	0	1	0	0	0	4	0	0	0			5.18	11.2	28.8	3.1	19.1	0.91	88.2	12.44	122	4.8	240	11.4	0.64	14.5	13	11.2	22.4	56.8	36.5	10.8	2.8	8.3	68.6	220.9	141.5
247	1	0	0	0	0	0	0	0	0	0	0	0	0	0	1	0	0	0	4	0	0	0	0.140	44.70	25.3	11.4	33.2	5.1	16	13.78	88.7	2.45	117	3.74	188	1.07	1.04	13.2	46.9	45.8	35.7	67	35.8	4.8	1.9	2.05	89.6	209	138.6
248	1	0	0	1	1	0	0	0	0	0	0	0	0	0	1	0	0	0	4	0	0	0	3.760	44.80	3.79	13.8	40	5.74	15.6	0.57	78	13.06	160	5.24	121	11.07	1.33	13	41.4	13.1	15.8	64.2	39.1	14.9	4.4	6	107	382	131.5
249	1	0	1	0	0	0	0	0	0	0	0	1	1	0	1	0	0	0	4	0	0	0			14.54	14.2	43.5	10.2	16.5	4.65	97	10.21	115	4.04	371	7.99	1.3	13.8	43.5	26	22.8	62.1	36.7	11	6.8	2.7	70	275	138.2
250	1	0	1	1	0	0	0	0	0	0	0	1	1	0	1	0	0	0	1	0	0	0				14	45.7	10.6	16.4			8.32	149	4.67	127	7.2	0.76	13.4	45.5	13.4	17.5	57.7	32.1	9.2	1.6	3.32	57.1	317.9	137.9
251	2	0	0	0	0	0	0	0	0	0	0	0	0	0	1	0	0	0	4	0	0	0				13.7	25.9	5.2	16.6	2.68	79.1	14.91	143	4.59	320	13.34	0.82	14.2	47.1	10.7	64.9	79.7	38.4	23.6	10.1	3.8	48.7	391.7	129.5
252	1	0	1	0	0	0	0	0	0	0	0	0	0	0	1	0	0	0	1	0	0	0		121.00	7.54	11.4	25.7	3.5	15.4	1.7	98.7	7.08	131	4.45	213	5.99	0.78	13	42.1	501	389.7	61.3	37.6	70	49	4.5	60	294	139.9
253	1	0	0	0	0	0	0	0	0	0	0	1	0	0	1	0	0	0	4	0	0	0		22.50		12.1	30.7	4.8	14.9			9.45	140	4.56	279	7.24	1.67	12.6	43.8	20.3	17.1	69.6	36.5	30.4	9.8	5.37	84.1	377	136.6
254	1	1	0	0	0	0	0	0	0	0	0	0	0	0	1	0	0	0	4	0	0	0		8.86	2.24	12.3	39.4	3.62	18.2	0.63	92	22.36	139	5.28	288	20.87	1.04	12.7	38.5	14.8	17.9	78.3	46	4.7	1.5	4.9	69	377	132.6
255	1	0	1	0	0	0	0	0	0	0	0	0	0	0	1	0	0	0	1	0	0	0			3.36	12.2	26	4.52	15.7	0.7	89.1	6.12	131	4.14	200	4.59	0.74	12.3	43.1	15.8	14.6	62.6	36.6	10.2	3.1	5.5	56.1	479.3	143.2
256	1	0	1	1	0	0	0	0	0	0	0	0	0	0	1	0	0	0	2	0	0	0	0.093	33.30	8.32	11	25.6	5.8	15.1	3.71	100.7	8.05	117	4.31	366	5.43	2.12	13.8	42.8	20.9	20.5	67.3	39.6	6.6	2.3	3.8	39	266	139.6
257	1	0	0	0	0	0	0	0	0	0	0	1	0	0	1	0	0	0	2	0	0	0	0.267	103.00	1.45	12.5	40.3	6.7	15.1	0.47	92	21.53	152	4.71	335	19.21	1.22	12.5	40.3	20.4	24.1	71.4	41.6	5.5	0.3	2.2	64	191	135.7
258	1	0	1	0	0	0	0	0	0	0	0	0	0	0	1	0	0	0	2	0	0	0	1.550	121.00	24.73	14.3	33.1	6.92	13.6	7.58	79.2	8.87	142	4.6	185	6.81	1.46	13.6	46.2	22.3	27.9	63	36.5	24.2	8.2	7.68	71.5	257.6	140.3
259	1	0	0	0	0	0	0	0	0	0	0	1	1	0	1	0	0	0	2	0	0	0		61.80	6.57	111.7	38.1	4.39	17.1	1.66	88	13.94	169	4.98	158	11	1.68	12.1	44.8	43.3	67.8	75.8	45.1	33.1	12	4.5	92	477	132.5
260	1	0	0	0	0	0	1	0	0	0	0	1	1	0	1	0	0	0	4	0	0	0		8.35	5.47	15.3	47.1	3.1	18.2	2.81	54	3.17	105	3.01	203	2.06	0.68	13.9	50.6	32.9	115.9	67.2	40.2	23	10.6	2.9	71	105	136
261	1	0	0	1	0	0	0	0	0	0	0	1	1	0	1	0	0	0	3	0	0	0				12.9	37.2	6.8	16.3	2.18		16.12	138	4.51	2688	14.45	0.7	12.4	43.3	16.2	17.3	67.5	37.9	6.1	2.9	1.6	70	320	134.7
262	1	0	0	0	0	0	0	0	0	0	0	0	1	0	1	0	0	0	4	0	0	0	0.407		16.04	13.9	37	3.9	16.4	5.81	58.6	11.89	78	2.92	250	10.81	0.63	15.6	49.6	48.2	52.5	62.3	27.1	13	6.1	3.89	47.8	296.1	135.8
263	1	0	0	0	0	0	0	0	0	0	0	1	1	0	1	0	0	0	4	0	0	0			1.44	10.9	29.6	2.32	18.1	0.32	77.7	3.57	146	4.87	159	2.01	1.24	13	42.5	30.1	20.6	76	47	15.8	5.6	4.1	72	341	141.4
264	1	0	0	1	0	0	0	0	0	0	0	0	0	0	1	0	0	0	2	0	0	0			12.39	13.4	52.8	1.55	14.4	4.54	95	18.09	133	4.57	353	15.15	1.71	12.5	40.3	8	16.3	2.04	68.3	14.3	4.9	4.98	64.2	158.1	134.1
265	1	0	0	0	0	0	0	0	0	0	0	0	0	0	1	0	0	0	4	0	0	0			21.31	13.7	36.4	6.08	17.9	5.72	85	10.86	141	4.31	233	8.81	0.98	12.5	45.1	95.9	48.1	58.5	28.5	101.3	79.7	4.8	65.3	224.3	137.4
266	1	0	1	0	0	0	0	0	0	0	0	0	0	0	1	0	0	0	4	0	0	0	0.099	121.00	2.02	14	42.1	4.56	14.8	0.73	84	15.08	136	4.47	163	11.88	1.87	13.5	44.4	11.5	14.8	65.4	14.8	12.4	5.3	2.7	90	373	134.9
267	1	0	0	0	0	0	0	0	0	0	0	0	0	0	1	0	0	0	1	0	0	0			5.97	11.1	25.7	2.5	17.5	1.12	85.8	9.92	125	4.17	257	8.28	1.23	13.5	45.4	53.4	41	62.6	35.2	16.7	4.5	6.49	76	283.8	135.9
268	1	0	0	0	0	0	0	0	0	0	0	0	0	0	1	0	0	0	4	0	0	0		37.50	8.63	13.9	35.6	4.6	17.5	2.12	119	9.03	116	3.98	253	7.73	0.95	12.2	36.3	31.4	69.2	66.2	37.9	32.1	23.7	2.5	27	358	137.2
269	1	0	0	0	0	0	0	0	0	0	0	0	0	0	1	0	0	0	2	0	0	0	0.133	106.00	1.58	11.2	27.9	3.8	17.6	0.39	91.6	7.91	149	4.67	171	6.17	1.2	12.7	43.7	36.8	28.4	62.6	37.8	18.1	3.7	2.48	60.1	244.6	134.1
270	1	0	0	1	1	0	0	0	0	0	0	0	0	0	1	0	0	0	4	0	0	0				12.1	25.4	4.77	16.6	0.37		6.75	142	5.79	300	55.3	0.86	13.9	35.9	500.3	179.2	71.8	41.1	146.7	115.2	6.62	71.3	265.3	137.7
271	1	0	0	1	0	0	0	0	0	0	0	1	1	0	1	0	0	0	2	0	0	0		170.00	4.52	12.9	38.3	6.79	16.3	1.34	95	7.9	145	4.91	194	5.55	1.61	11.8	37.1	18	16.2	65	41.8	11.3	4	5.3	67	566	138.2
272	2	1	1	1	0	0	0	0	0	0	0	0	0	0	1	0	1	0	4	0	0	0	15.500	272.00	4.52	13.6	42.5	7.17	16	3.67	71	9.46	209	6.78	474	7.78	1.2	14.2	43.8							7.8	88	573	136.4
273	1	0	0	1	1	0	0	0	0	0	0	0	0	0	1	0	0	0	1	0	0	0	0.187	172.00		12	31.2	4.8	15.3	1.01		7.81	107	3.63	195	6.59	0.88	14.6	49.1	179.6	104.2	56.4	33.6	25.1	17.8	3.01	38.8	188.6	141.5
274	1	0	1	1	0	0	0	0	0	0	0	1	0	0	1	0	0	0	4	0	0	0	0.512	452.00		12.3	35.8	3.83	16.2	0.19					118	5.52	1.43	12.4	47	19.3	13.4	62.6	42.3	21.4	6.5	3.5	69	242	133.4
275	1	0	0	0	0	0	0	0	0	0	0	0	0	0	1	0	0	0	4	0	0	0	0.029		10.11	11.9	27.7	2.79	18.4	2.45	87.2	4.47	105	3.51	211	3.27	0.87	12.6	41.9	24.9	30.9	64.9	36	18.7	4.8	2.9	43	190	141.5
276	1	0	0	1	0	0	0	0	0	0	0	1	1	0	0	1	0	0	1	0	0	0		90.40								14.41	142	4.44	230	13.51	0.46	12.5	43.1	167.1	115.1	71.7	43	117.2	77.7	4	70	155	133.5
277	2	0	0	1	1	0	0	0	0	0	0	1	1	0	0	1	0	0	2	0	0	0	0.052	1.07	2.21	13.8	39.5	3.35	15.1	0.43	122	5.69	106	3.26	164	4.14	1.06	15.7	51.9	87.7	37.9	67.3	40.7	51.4	49.4	4.9	71	211	138.8
278	1	0	1	0	0	0	0	0	0	0	0	0	0	0	1	0	0	0	4	0	0	0	0.216	29.00	1.5	9.9	24.9	3.79	29	0.7	99.4	18.53	160	5.29	300	16.97	0.84	11.9	35.8	23	26.6	69.1	42.1	6.5	2.3	5.8	54	247	136.3
279	1	1	0	0	0	0	0	0	0	0	0	0	1	0	1	0	0	0	1	0	0	0	5.720	88.30	11.84	16.4	41.6	5.05	16.6	2	58	12.36	127	3.99	101	10.91	0.54	12.7	40.9	4.7	16.6	54	33	53.1	21.8	4.9	81	145	134.6
280	1	0	0	1	0	0	1	0	0	0	0	0	0	0	1	0	0	0	4	0	0	0				9.9	21.6	3.3	16.7	0.38		9.87	124	4.22	198	7.41	1.55	13.5	42.6	9.7	10	56.5	35.2	8.3	2.7	4.84	60.3	277	134.6
281	1	0	0	0	0	0	0	0	0	0	0	1	0	0	1	0	0	0	4	0	0	0		12.60		14.3	42.4	4.52	20.7	3.41		8.67	168	5.25	285	5.44	2.27	11.9	41.1	25.7	21.3	73.1	41.7	11.2	5.5	4	80	540	136.4
282	1	0	0	1	0	0	0	0	0	0	0	0	0	0	1	0	0	0	1	0	0	0	0.338		3.6	12.5	32.5	4.7	17.3	1.17	100	13.14	162	4.43	283	11.74	0.62	12.6	47.6	11.7	33.9	68.1	44.4	12	3	6.5	74	415	137.3
283	1	1	0	0	0	0	0	0	0	0	0	0	0	0	1	0	0	0	4	0	0	0	0.242		6.56	14.8	33.3	2.7	18.8	1.76	68	6.01	116	4.21	68	4.33	1.3	15.7	51.9	165.8	160.2	66.3	34.9	54.4	32.6	6.5	75	377	137.3
284	1	0	0	1	0	0	0	0	0	0	0	1	1	0	1	0	0	0	4	0	0	0		180.00	0.68	13.6	36.1	3.83	17	0.68	88	15.74	153	4.57	216	12.91	1.91	12.5	44.5	12	12.5	61.1	38.5	20.9	8.7	3.37	62.1	244.2	138.7
285	1	0	0	0	0	0	0	0	0	0	0	0	1	0	1	0	0	0	2	0	0	0		110.00	1.41	9.6	31.1	3.34	17.2	0.14	96	16.1	153	5.32	284	12.02	2.75	13.3	42.7	23.4	14.8	65.6	42.3	6.4	1.6	2.95	61.1	356	137.2
286	1	0	1	0	0	0	0	0	0	0	0	0	0	0	1	0	0	0	1	0	0	0	0.096	17.50	1.86	12.7	38.3	3.7	16.2	0.53	95	13.18	134	4.4	185	12.27	0.49	12.7	39.3	19.7	23	73	45.4	18.4	5.5	2.9	39	301	131.7
287	1	0	0	0	0	0	0	0	0	0	0	0	0	0	1	0	0	0	4	0	0	0	0.051	2.80		12.1	37.1	3.3	16.9	0.89		9.79	152	5.01	167	8.39	0.62	14.1	47.8	102.5	179.2	72.4	46.6	73.8	45.2	2	52	370	138.8
288	1	0	1	1	0	0	0	0	0	0	0	1	1	0	1	0	0	0	2	0	0	0				12.7	36.2	6.2	15.7	0.22		16.56	155	4.81	266	15.27	0.88	11.3	39.1	26.2	14.6	72.2	41.7	23.9	7.5	5.3	57	436	132.8
289	1	1	0	0	0	0	0	0	0	0	0	0	0	0	1	0	0	0	4	0	0	0										7.85	120	3.78	217	5.15	1.99	11.6	39.6	10.8	18.1	59.1	36.4	19.8	7.5	1.7	62	223	132.9
290	1	1	0	1	1	0	0	0	0	0	0	1	1	0	1	0	0	0	2	0	0	0	2.430		7.33	15.3	52.4	7.6	33.1	1.76	79	11.22	168	5.58	180	9.88	0.8	13.3	43.5	7.51	28	53.3	32.6	17.1	5.7	9	119	230	136.6
291	1	0	0	0	0	0	0	0	0	0	0	1	1	0	1	0	0	0	1	0	0	0		14.00	6.07	15.2	38.8	3.19	19.3	1.41	93	8.66	139	4.88	279	7.6	0.58	12.9	41.9	109	64.2	59.1	34.9	16	7.5	2	83	267	136
292	1	0	0	0	0	0	0	0	0	0	0	1	1	0	1	0	0	0	4	0	0	0				10.7	28.7	4.3	14.9	0.17		6.66	155	5.56	311	4.24	1.72	12.5	38.3	176	86.7	71.1	45.3	11.2	4.1	4.12	81.4	302.1	141.3
293	1	0	0	1	0	0	0	0	0	0	0	0	0	0	1	0	0	0	1	0	0	0			2.17	12.1	38.5	4.11	18.5	0.21	126	4.81	141	5.06	339	2.41	2.07	12.4	38.2	38.6	37.6	77.8	48.8	4	1.8	4.7	51	261	141.8
294	1	0	0	0	0	0	0	0	0	0	0	1	1	0	1	0	0	0	4	0	0	0			15.83	12.1	28.8	7.71	15.7	3.53	79.3	5.3	148	4.55	195	3.78	1.27	13.6	47	10.6	16.3	54.5	30.4	12.5	3.9	5.41	84.8	445.5	142.3
295	1	0	0	0	0	0	0	0	0	0	0	1	1	0	1	0	0	0	5	0	0	0				12.6	26.9	3.08	18.3	0.18		6.05	131	4.28	191	3.84	1.42	13.2	46.1	19.7	26.4	73	37.3	12.3	3.6	9.04	107.2	540	138.3
296	1	1	0	0	0	0	0	0	0	0	0	1	1	0	1	0	0	0	4	0	0	0		1.62	1.18	10.8	27.3	2.5	17.9	0.12	98.5	7.21	141	4.81	248	5.86	1.29	12.1	39.9	21.7	42.5	68.3	43.8	13.6	3.1	4.28	62.7	320.2	135.5
297	1	0	0	0	0	0	0	0	0	0	0	0	0	0	1	0	0	0	1	0	0	0				14	29.1	2.7	18.7	4.65		10.25	137	4.3	222	8.67	1.07	12.4	44.9	406.9	186	66.9	42.4	33.8	14.6	4.8	69	303	141.2
298	1	0	0	0	0	0	0	0	0	0	0	0	0	0	1	0	0	0	4	0	0	0	0.747	89.80	15.86	14.3	34.5	5	17.7	4.72	91	8.12	115	3.8	195	6.16	1.59	13	44.4	125	192.7	65.9	43.6	88.9	42.8	7.2	54		139.3
299	1	0	0	0	0	0	0	0	0	0	0	0	0	0	1	0	0	0	1	0	0	0		5.28								4.06	118	4.29	62	3.21	0.51	15.6	49.7										154.4
300	1	0	0	1	1	0	0	0	0	0	0	0	0	0	1	0	0	0	4	0	0	0	0.190		6.35	12.5	28.2	3.93	18.5	1.86	80.8	11.04	92	3.25	293	8.24	1.59	16.3	55.5	4.1	27.1	68.1	36.3	18.4	7.6	1.9	51	263	137.9
301	1	0	0	0	0	0	0	0	0	0	0	0	0	1	1	0	0	0	4	0	0	0			1.15	11.8	28.2	2.14	18.3	0.16	83	7.32	119	3.86	144	5.8	1.11	12.1	42.2	10	16.5	58.9	32.5	13.2	5.2	3.6	54.9	124.1	140.2
302	1	0	1	0	0	0	0	0	0	0	0	0	0	1	1	0	0	0	1	0	0	0			24.78	12.3	24.7	7.36	16.8		84.9	14.47	134	4.51	292	12.2	1.37	13	42.6	36.9	34	64.1	34.6	23	15.6	2.7	70	133	135.7
303	1	0	0	0	0	0	0	0	0	0	0	0	0	0	1	0	0	0	1	0	0	0	0.264	8.48						2.1		5.39	125	3.87	123	4.46	0.66	13.7	49.4	41.3	45.1	71.8	36.4	8.5	3.9	4.17	49.7	199.7	139.4
304	1	0	0	0	0	0	0	0	0	0	0	0	0	0	1	0	0	0	1	0	0	0			13.66	13	31.3	3.6	17.5	4.66	82	3.33	107	3.46	197	1.98	0.7	13.2	45.2	3.5	11.4	62.3	33.7	13.1	5.1	4.76	69.9	2444.9	140.3
305	1	0	0	1	1	0	0	0	0	0	0	1	1	0	1	0	0	0	1	0	0	0			18.06	12.7	30.7	6.4	15.6	5.52	94.7	15.36	144	4.98	245	12.65	1.53	14.1	45.6	53.4	16.5	55.1	31.3	38.5	16.4	4.71	80.1	313.7	139.3
306	1	0	1	0	0	0	0	0	0	0	0	1	1	0	1	0	0	0	4	0	0	0		143.00	3.06	13.6	38.1	4.25	14.9	0.22	101	10.93	138	4.63	147	9.1	0.95	12.3	39.5	23	14.2	71.6	47.2	25.1	7.8	3.4	72	283	138
307	1	0	1	0	0	0	0	0	0	0	0	1	1	0	1	0	0	0	4	0	0	0	0.039	38.50	2.54	13.3	32.7	2.69	15.2	0.3	88	4.26	109	3.67	166	2.24	1.7	13	42.3	17.2	17.8	60.6	34.4	18.9	5.1	2.87	58.2	282.6	138.7
308	1	1	0	0	1	0	0	0	0	0	0	0	0	0	1	0	0	0	4	0	0	0	0.821	85.60		13.9	34.4	2.56	21.1	28.57					283	11.54	0.62	13.2	42.7	15.1	25	72.2	40.3	9.8	4	2.9	45	102	137.7
309	1	0	1	0	0	0	0	0	0	0	0	0	0	0	1	0	0	0	4	0	0	0										3.88	126	3.93	167	2.22	1.21	13.3	49.9	14.3	12.5	66.6	41.9	8.1	2.5	3.3	86	327
310	1	0	0	1	1	0	0	0	0	0	0	0	0	0	1	0	0	0	1	0	0	0	0.357	267.00		12.5	29.6	5.3	16.9	8.01		18.01	138	4.78	130	15.88	1.38	13.3	43.8	20.7	29.9	64.4	37.5	17	6.5	6.3	54	192	143
311	1	0	0	0	0	0	0	0	0	0	0	1	0	0	1	0	0	0	1	0	0	0	0.116	7.28								8.98	134	4.47	180	7.83	0.9	12.5	40.4	92.8	60.5	61.7	39.7	14.5	6.2	6.56	64.8	286.7	135.8
312	1	0	1	0	0	0	1	0	0	0	0	1	0	0	1	0	1	0	1	0	0	0			4.82	12.3	27.3	5.16	16.1	0.55	90.7	6.84	119	3.96	166	5.53	0.8	14	47.3	47.3	27.6	55.8	29.2	41.5	31.9	4.6	72.7	160.5	142.2
313	1	0	1	0	0	0	0	0	0	0	0	1	1	0	1	0	0	0	2	0	0	0		205.00								8.42	129	4.97	205	6.95	0.79	13.6	42	20.2	9.4	67.1	45.2	12.9	4.1	4.4	71	261	135.6
314	1	0	0	0	0	0	0	0	0	0	0	0	0	0	1	0	0	0	2	0	0	0			12.57	15.1	44.9	9.16	14.1	5.12	68	7.09	133	4.12	163	5.79	0.59	2.8	43.9	22.3	27.8	56.2	30.2	38.1	18.9	5.85	73.5	212.1	135.7
315	1	0	0	0	0	0	0	0	0	0	0	1	1	0	1	0	0	0	2	0	0	0	0.202	27.90		10.2	33	2.5	17.4	0.43		5.47	159	5.52	250	3.06	1.99	12.5	38.2	22.7	21.9	80.3	48.2	9.2	2.1	5.82	69.2	470.1	138.5
316	1	0	0	0	0	0	0	0	0	0	0	0	0	0	1	0	0	0	4	0	0	0	0.081	31.10		12.4	27.6	4.7	15.4	5.09		7.07	125	4.24	233	5.05	1.48	12.4	41.1	21	24.2	68.7	41.3	16.2	5.8	5.7	110	272	138.2
317	1	0	0	0	0	0	0	0	0	0	0	0	0	0	1	0	0	0	1	0	0	0	0.035	8.23		11.3	25.9	4.2	15.5	1.13		5.89	112	3.45	239	4.74	0.89	12.8	45.2	70.3	54.4	60.7	35.4	13.9	4.3	2.4	46.9	232.9	137.7
318	1	0	0	0	0	0	0	0	0	0	0	1	1	0	1	0	0	0	4	0	0	0			7.17	12	35.3	6.6	14	2.04	80	7.02	122	3.7	128	5.11	1.3	12.9	48.1	12.3	14.8	60	34.1	8.3	1.9	7.66	71.7	244.1	137.1
319	1	0	1	0	0	0	0	0	0	0	0	1	0	0	1	0	0	0	4	0	0	0				10.8	29.6	4.8	15.3			11.12	158	5.3	226	9.45	0.77	13	40.2	28.2	32.3	79.6	50.5	19.2	4.5	4.2	104	532	136.2
320	1	0	0	1	1	0	0	0	0	0	0	0	0	0	1	0	0	0	1	0	0	0	0.316		14.41	15.8	38.3	4.4	16.2	4.89	92	6.83	111	3.79	153	6.1	0.49	14.6	47.3	109.4	195.2	68.9	43.9	41.3	24.4	5.1	137	417	136.8
321	1	0	0	0	0	0	1	0	0	0	0	0	0	1	1	0	0	0	2	0	0	0			4.76	12	25.4	3.71	15.3	1.02	101.2	7.12	126	4.15	162	5.36	1.14	13.8	48.7	8.3	18.5	63.9	43.5	11.4	4.4	17.69	171.7	547.6	141.4
322	1	0	0	0	0	0	0	0	0	0	0	0	0	0	1	0	0	0	1	0	0	0	0.090		2.6	11.2	25	4.16	16.7	0.76	112	3.97	111	3.44	178	2.82	0.86	12.1	46.5	175.4	105.6	63.1	37.1	14.1	7.4	5.67	70	241.1	143.6
323	1	0	0	0	0	0	0	0	0	0	0	0	0	0	1	0	0	0	1	0	0	0										9.13	147	4.94	235	7.83	0.98	12.5	41.3	99.3	31.7	72.2	39.4	20.7	15.1	12.69	90.1	467.6	137.8
324	1	0	0	0	0	0	0	0	0	0	0	0	0	0	1	0	1	0	1	0	0	0	0.150		2.55	12.5	37.2	5.77	14.5	0.8	130	5.81	111	5.39	319	3.98	1.41	15.6	35.5	418.5	235.9	64.6	39.7	84	70.9	6.01	54.5	425.2	140.8
325	1	0	0	1	0	0	0	0	0	0	0	0	0	0	1	0	0	0	4	0	0	0			6.39	13.6	39.4	3.58	18.1	1.81	74	8	113	5.09	170	5.67	1.64	14.8	36.2	58	29.7	67.9	35.7	11.2	6.8	7.9	97	426	143.7
326	2	0	0	0	1	0	0	0	0	0	0	0	0	0	1	0	0	0	1	0	0	0	1.220	64.00	16.28	11.9	26.1	3.6	17.3	8.52	95.5	7.28	94	3.06	410	5.66	0.95	15.9	55.7	11.3	16.3	62.4	34.3	7.8	2.5	3.57	56.9	231.8	136.7
327	1	0	0	0	0	0	0	0	0	0	0	0	0	0	1	0	0	0	2	0	0	0				13.22	28.5	6.4	13.6	2.17		8.87	107	3.38	155	7.48	0.8	12.7	44.9	30.5	35.8	57.8	33	14	5.8	3.8	37	70	145.7
328	1	0	1	1	1	0	0	0	0	0	0	0	0	0	1	0	0	0	4	0	0	0	0.050	85.60						1.25		5.56	138	4.38	232	3.82	1.37	12.8	42.9	30.4	20	66.9	38.3	35	9.4	3.2	47.1	247.7	137.2
329	1	0	0	0	0	0	0	0	0	0	0	0	0	0	1	0	0	0	4	0	0	0			25.11	11.7	24.9	5.16	18	5.99	107.6	20.92	142	5.08	172	19.47	0.78	15.2	50.1	304.4	168.3	61.7	35.1	20.2	14.2	5.6	41	178	147
330	1	0	0	0	1	0	0	0	0	0	0	0	0	0	1	0	0	0	1	0	0	0	0.521		10.26	12.7	29.9	6.9	14.3	2.61	65.3	18.67	131	3.87	226	16.69	1.1	13.3	49.6	17.1	20.2	58.4	32.6	26.9	9.3	8.99	110	507.7	137.3
331	1	0	1	0	0	0	0	0	0	0	0	1	1	0	1	0	0	0	4	0	0	0				10.9	26.6	12	14.3			10.49	131	4.86	205	8.33	1.32	14.6	45	95.5	100.7	69.6	35.7	13.4	6.6	2.71	63.2	352.9	138.8
332	1	0	0	0	0	0	0	0	0	0	0	1	0	0	1	0	0	0	4	0	0	0			3.06	11.2	28.7	3.9	19.6	0.63	121.1	4.36	121	3.96	284	2.08	1.64	13.8	47	86.3	69.7	67.8	32.3	20.5	12.1	6.53	85.6	341.7	140.3
333	1	0	1	1	1	0	0	0	0	0	0	0	0	0	1	0	0	0	1	0	0	0			8.95	14.3	38.4	7.9	17.1	3	118	20.85	151	5.09	360	19.19	0.8	43	11
334	1	0	0	0	1	0	0	0	0	0	0	0	0	0	1	0	0	0	1	0	0	0	0.110	16.80	9.1	11.6	33.3	4.3	16.2	2.09	83.4	14.5	116	3.91	170	12.57	0.94	13.7	45	78	39	58.9	32.8	16.3	6.2	3.6	64.6	254.3	137.2
335	1	0	0	0	0	0	0	0	0	0	0	0	1	0	1	0	0	0	2	0	0	0		26.10	1.88	12.4	35.6	3	17.6	0.14	110	11.22	165	5.56	122	9.65	0.71	12.2	38.5	42.6	20	72.1	48.5	22.6	6	5.3	73	389	137.7
336	1	0	0	0	0	0	0	0	0	0	0	0	0	0	1	0	0	0	1	0	0	0		1.57	1.62	13.1	36.2	3.3	17.5	0.36	102	3.25	119	3.81	286	1.83	1.08	12.1	43.4	9	14.3	66.7	41.1	7.3	2.6	3.8	65	280	140.1
337	1	0	0	0	0	0	0	0	0	0	0	0	0	0	1	0	0	0	2	0	0	0				11.4	27.2	5.73	16.4	9.11		8.66	130	4.31	336	5.61	2.38	12.5	41.3	72.4	33.9	63.4	36	8.3	3	4.14	75.1	392.3	142.6
338	1	0	0	0	0	0	0	0	0	0	0	0	0	0	1	0	0	0	1	0	0	0			3.17	10.8	26.6	3.3	17.4	0.63	86.3	5.46	120	3.9	189	3.49	1.46	12.3	42.5	117.1	35.5	67.4	38.5	9.5	4	4.3	49.4	302.2	139.3
339	1	0	1	0	0	0	0	0	0	0	0	0	0	0	1	0	0	0	4	0	0	0	0.504		5.13	13	49.2	9.5	13.7	1.17	99	16.2	146	6.82	335	14.46	1.09	17.2	34.5	14.9	19.4	81..6	41.4	11.5	4	3.59	59	534	132
340	1	0	1	0	0	0	0	0	0	0	0	0	0	0	1	0	0	0	4	0	0	0			10.4	14.3	35.7	5.4	17.3	1.59	109	13.74	167	5.34	189	13.15	0.41	12.5	40.8	196	67.3	62.4	42.2	174.9	129.2	2.6	66	251	141.9
341	1	0	1	0	0	0	0	0	0	0	0	1	1	0	1	0	0	0	4	0	0	0			3.21	10.3	29.7	4.44	15.6	0.41	93.1	15.74	141	4.83	156	13.75	1.31	13.2	42.2	18.2	14.4	72	44.9	11.1	3	4.1	73	268	137
342	1	0	0	0	0	0	0	0	0	0	0	1	1	0	1	0	0	0	4	0	0	0										5.84	133	4.64	136	3.56	1.72	13.9	46.1	17	13.4	63.1	37.8	11.3	4.2	5.42	89.4	229.8	143.9
343	1	0	1	0	0	0	0	0	0	0	0	0	1	0	1	0	0	0	1	0	0	0	0.289	287.00	20.44	13.8	40.5	8.7	15.9	6.65	82	12.46	120	3.96	276	9.87	1.35	13.2	43.5	23.2	21.6	56.6	34.1	14.4	7.9	5.8	71	183	137.9
344	2	1	1	0	0	0	0	0	0	0	0	1	1	0	1	0	0	0	4	0	0	0	0.118	84.80	6.82	18.3	32.5	4.55	15.5	1.05	74.3	23.84	117	3.91	358	20.89	1.68	12.9	44.1	49	58.9	74.6	39	18	9.5	4.6	95	439	132
345	1	0	0	0	0	0	0	0	0	0	0	0	0	0	1	0	0	0	2	0	0	0	0.023	78.80		16.3	36.2	3.5	21.3			3.65	122	4.33	135	2.35	0.89	13.2	44.9	5	9.3	68.7	29.5	10.2	3.8	4.2	62.5	295.9	141.2
346	1	0	0	0	0	0	0	0	0	0	0	0	0	0	1	0	0	0	1	0	0	0			3.31	11.6	29.7	3.64	17.6	0.9	95	4.24	122	3.99	205	2.58	1.34	11.9	41	145	42.9	68.6	40.6	12.7	4.7	3.4	57	164	140.9
347	1	0	0	0	0	0	0	0	0	0	0	0	0	0	1	0	0	0	4	0	0	0		2.42	1.77	14.1	48	2.76	16.6	0.58	116	4.07	120	3.99	291	2.55	1.06	11.6	37.5	16.8	15.3	75.5	51.1	12.6	4	2.6	54	175	140
348	1	0	0	1	0	0	0	0	0	0	0	1	0	0	1	0	0	0	4	0	0	0																		23	27.9	66.9	36.7	9.5	4.1	2.6	47.9	205.6	133.6
349	1	0	0	0	0	0	0	0	0	0	0	0	0	0	1	0	0	0	1	0	0	0		69.70	21.52	13.9	36	3.8	19.7	4.62	113	17.28	113	3.77	264	15.61	1.13	13.1	44.9	422.4	163.8	58.9	34.7	87.7	68.2	2.8	38	103	137.8
350	1	0	1	0	1	0	0	0	0	0	0	1	0	0	1	0	0	0	1	0	0	0	1.350	262.00	2.8	11.3	29.6	2.31	17.6	0.82	86.9	3.85	131	3.91	148	2.08	1.46	12.9	45.9	33.9	22.9	64.3	41.1	33.7	10.4	6.39	53	306.6	145.5
351	1	0	0	0	0	0	0	0	0	0	0	0	0	0	1	0	0	0	4	0	0	0	0.022	1.82	1.44	9.8	27.6	3.46	16.9	0.45	114	7.51	147	4.61	347	4.63	2.23	13.6	51.2	16.2	16.3	73.7	43.4	5.8	1.7	6.19	70.6	393.2	142.1
352	1	0	0	0	0	0	0	0	0	0	0	0	0	0	1	0	0	0	4	0	0	0	0.102	211.00		13.1	31.8	4.8	16.8	8.3		15.27	134	4.4	340	11.59	1.83	13.7	45.9	12	22.7	56	27.3	18.3	10	3.12	63.1	480	142.1
353	1	0	1	0	1	0	0	0	0	0	0	1	1	0	1	0	1	0	1	0	0	0			8.86	12.7	29.3	6.41	14.2	2.5	79	568	155	5.27	144	4.43	0.66	12.1	40.2	39.8	27.9	54.7	32.2	37.1	20.2	5.95	75.9	300.3	134.4
354	1	0	0	0	0	0	1	0	0	0	0	1	1	0	1	0	0	0	4	0	0	0	0.087		3.33	13.7	36.2	6.86	16.3	0.5	92	7.43	151	4.94	344	5.06	1.33	11.9	39.9	20.8	27.4	70.5	41.1	10.2	2.4	4.1	88	432	137.8
355	1	0	1	0	0	0	0	0	0	0	0	0	0	0	1	0	0	0	4	0	0	0	0.185	72.20	13.17	13.9	29.6	6.8	16.3	3.86	79.3	7.26	86	3.19	183	4.9	1.14	13.9	45.9	16.6	13.7	32.8	33.6	8.5	3.3	8.49	109.6	312.5	137.5
356	1	0	0	0	0	0	0	0	0	0	0	0	0	0	1	0	1	0	1	0	0	0			5.7	12.9	32.8	5.8	18.2	2.2	107	8.58	106	3.44	488	6.5	1.4	13.7	46	50.9	43.1	73.2	39.2	8.7	3.7	5	56	271	131.1
357	1	0	0	0	0	0	0	0	0	0	0	0	0	0	1	0	0	0	4	0	0	0			29.04	12.2	27.4	4.66	15.4	10.07	86.7	9.5	109	3.37	318	8.46	0.57	12.4	43.1	16.1	18.6	56.9	29.9	10.5	3.4	8.01	79	423.8	136.6
358	1	0	0	0	0	0	0	0	0	0	0	0	0	0	1	0	0	0	4	0	0	0	0.922		2.5	11.1	28.3	4.35	16.9	0.43	93.2	5.48	119	3.96	250	3.25	1.46	13.4	48.5	8.4	16.2	65.4	36.5	10.6	3.3	5.83	81.7	22.6	143.6
359	1	0	0	0	1	0	1	0	0	0	0	0	0	0	1	0	0	0	1	0	0	0	0.053	2.51	4.63	12.1	26.5	3.3	17.8	1.39	87.6	5.92	133	4.39	213	4.17	1.09	13	44.9	32.8	31.8	76.1	37.1	11	5.1	3.8	86.5	275.8	137.8
360	1	0	0	0	0	0	0	0	0	0	0	1	1	0	1	0	0	0	2	0	0	0		15.80								5.35	136	4.79	152	3.6	1.15	12.7	41.1	7.3	13.7	65.4	42.8	6.9	2.2	3.45	70.2	327.8	140.7
361	1	0	0	0	0	0	0	0	0	0	0	1	1	0	1	0	0	0	2	0	0	0			1.18	10.6	28.1	2.4	19.2	0.13	109.3	9.33	166	4.84	169	7.19	1.24	12	43.6	18.2	18.7	71	43.5	9.2	1.6	4.61	45.5	548.3	134.8
362	1	0	0	0	0	0	0	0	0	0	0	0	0	0	1	0	0	0	2	0	0	0	0.028	3.99	1.58	14.3	38.3	3.3	18.8	0.42	98	3.41	128	4.25	185	1.57	1.44	13.2	42.7	24.5	21.5	65.6	41.3	27.8	7.2	1.6	53		141.1
363	1	0	0	0	0	0	0	0	0	0	0	1	1	0	1	0	0	0	4	0	0	0		145.00	9.06	14.4	27.4	3.1	18.4	3.61	42.4	15.37	127	4.42	358	12.05	2.07	11.9	38.5	12.6	17.2	72.9	56.1	16.7	9.3	6.45	68.9	126.9	131.9
364	1	0	0	0	0	0	0	0	0	0	0	0	1	0	1	0	0	0	1	0	0	0			110.38	12.6	34.9	7	17.7	30.5	117	14.97	144	4.55	276	13.1	0.66	12.2	40.3	573	519.4	69	41.2	128.5	94	5.4	95	302	139.8
365	1	0	0	0	0	0	0	0	0	0	0	0	0	0	1	0	0	0	1	0	0	0	0.262		7.4	12.5	26.8	4.51	15.9	2.46	75.3	11.52	118	3.84	287	9.27	1.42	12.6	43.2	9.8	11.6	59.6	30.2	12.7	6.4	3.86	50	184.2	138.4
366	1	0	1	0	0	0	0	0	0	0	0	0	0	0	1	0	0	0	1	0	0	0		5.48	2.73	12.8	31.8	1.3	21	0.51	74.9	6.94	122	3.58	91	4.07	2.08	13.3	48.9										134.5
367	1	0	0	0	0	0	0	0	0	0	0	1	0	0	1	0	0	0	1	0	0	0	0.111	7.76	5.31	14.1	38.2	2.94	19	0.72	66	6.77	140	4.36	100	5.1	1.3	12.9	46	124	154.3	62.2	39.5	37.8	19.9	9	99	313	136.5
368	1	0	0	0	0	0	0	0	0	0	0	0	0	0	1	0	0	0	1	0	0	0								1.83		9.46	102	3.49	151	8.03	0.82	12.2	39.7	76.9	144.9	63.6	36.1	25.2	16.2	4.5	2.1	62	145.1
369	1	0	0	0	0	0	0	0	0	0	0	0	0	0	1	0	0	0	4	0	0	0			3.95	12.4	33.9	4.22	15.9	1.37	100	5.78	127	4.14	217	3.79	1.52	12.6	43.2
370	1	0	0	0	0	0	0	0	0	0	0	0	0	0	1	0	0	0	1	0	0	0	0.083			13.7	39.6	5.52	17.1	2.4		15.81	109	3.66	197	13.74	1.3	13.2	43.3	88.3	43.3	62.5	37.1	17.8	10.9	2	37	348	135.7
371	1	1	0	0	0	0	0	0	0	0	0	0	0	0	1	0	0	0	1	0	0	0	0.772		11.21	14.2	39.6	8	16.1	4.4	90	11.5	110	3.76	125	10.12	0.65	13.3	44.6	11.9	17	60.2	35.1	37.9	12.9	5.9	67	22	138.7
372	1	0	0	1	1	0	0	0	0	0	0	1	1	0	1	0	0	0	2	0	0	0		39.10		10.7	28.2	13.2	12.4	1.17		17.58	168	5.56	244	15.56	1.07	13	43.4	17.4	12.2	68.5	42.4	8.7	3.2	4.1	41	400	135.9
373	1	0	1	0	0	0	0	0	0	0	0	1	0	0	1	0	0	0	1	0	0	0			1.15	10.4	27.5	2.2	18.6	0.16	83.1	6.32	136	4.63	213	3.23	2.06	13.3	43.4	31.9	64.1	41.4	9	3.4	3.8	6.58	82.5	398.3	140.3
374	1	0	1	0	0	0	0	0	0	0	0	0	0	0	1	0	0	0	1	0	0	0		25.70	1.73	12.6	34.6	3.02	17.8	0.28	100	15.9	161	5.06	212	14.42	0.91	12.4	39.8
375	1	0	0	0	0	0	0	0	0	0	0	0	0	0	1	0	0	0	4	0	0	0	0.324	45.30		12.8	35	3.9	17.3			9.46	127	4.31	270	8.19	0.88	12.9	42.1	12.8	14.2	63.2	40.5	9.6	3.5	3.9	63	288	138.3
376	1	0	0	0	0	0	0	0	0	0	0	0	0	0	1	0	0	0	4	0	0	0			1.33	11.5	26.8	2.3	17.4	0.44		3.28	127	3.85	122	2.17	0.76	11.9	43.3	17.5	34.6	70.8	43.3	22.6	7.1	7.78	96.5	286.9	138
377	1	0	0	0	0	0	0	0	0	0	0	0	0	0	1	0	0	0	4	0	0	0				14.3	55.4	4.62	19.9			5.63	139	4.6	231	3.73	1.25	12.9	43.7	17.7	21.1	63.9	36.9	10.1	4.7	2.6	69	445	143
378	1	0	0	0	0	0	0	0	0	0	0	0	0	0	1	0	0	0	1	0	0	0			8.93	14.3	29.7	8.14	16.9	1.96	105	14.09	120	4.01	184	12.26	1.18	13.2	43.7	81.6	55.8	60.4	34.4	47.9	30.2	6.7	51.8	181.7	142.6
379	1	0	0	0	1	0	0	0	0	0	0	0	0	0	1	0	0	0	1	0	0	0	0.053	9.86	5.77	11	26.1	4.24	16.8	1.27	96	6.29	101	3.52	239	4.23	1.59	14.7	49.4	13.5	23	70	32.9	7.2	3.9	3.33	53	319	141.4
380	1	0	1	0	0	0	0	0	0	0	0	0	0	0	1	0	0	0	1	0	0	0	0.322	128.00		11.2	26.8	6.8	14.8			10.39	103	4.83	261	8.46	1.11	14.6	35.1	225	37.3	66.1	34.9	16.7	7.3	5.3	51.5	195.6	137.3
381	1	0	0	0	0	0	1	0	0	0	0	0	0	0	1	0	0	0	4	0	0	0	1.090			15.4	39.9	2.83	18.1	1.06		5.22	144	4.54	117	3.44	0.9	15.9	51.9	22.1	58.2	40.5	35	36.8	20.3	7.3	105	201	126.1
382	1	0	1	0	0	0	0	0	0	0	0	1	1	0	1	0	0	0	2	0	0	0		101.00		10.6	27.3	7.32	15.6			8.22	163	5.35	214	6.22	1.17	12.5	42.8	52.5	34.9	69.9	44.5	18.8	5.4	4.4	70	284	137.8
383	1	0	0	0	0	0	0	0	0	0	0	0	0	0	1	0	0	0	4	0	0	0	0.040		2.42	12.3	36.3	3.1	17	0.46	118	3.8	138	4.28	244	2.38	1.18	12.1	41.7	15	19.4	50.9	26.1	8.4	2.7	5.9	84	332	145.7
384	1	0	0	0	0	0	0	0	0	0	0	0	0	0	1	0	0	0	2	0	0	0			4.77	16.3	42.9	3.89	14.1	1.3	53	12.05	125	4.43	176	10.85	0.67	13.3	41.5	12.3	15.7	58.1	31.3	25.7	8.2	2.22	47.6	164.2	128
385	1	0	0	0	0	0	0	0	0	0	0	0	0	0	1	0	0	0	1	0	0	0		7.72	5.93	13.2	31.5	2.98	15.3	1.55	116	6.02	102	3.25	167	4.42	1.09	14.3	51.9	411.5	686.9	58.7	40.3	18.3	7.9	4.9	53	200	142.1
386	1	0	0	0	0	0	0	0	0	0	0	0	0	0	1	0	1	0	1	0	0	0	0.145	16.40		13.5	36.4	4	17.3	2.22		8.74	118	4.01	234	6.71	1.68	12.8	42	667.5	511.1	62.3	35.9	14.2	6.2	3.7	47	236	140.4
387	1	0	0	0	0	0	0	0	0	0	0	0	0	0	1	0	0	0	1	0	0	0			3.8	11.7	26.2	3.08	15.5	0.86	79.1	11.64	121	4.24	238	9.67	1.43	13.6	44.4							4.34	47.4	245.1	140.4
388	1	0	0	0	0	0	0	0	0	0	0	1	1	0	1	0	0	0	1	0	0	0	0.156	52.40		12.9	36.8	3.5	17.9			11.45	150	5.08	253	10.43	0.45	12.8	40.7	131.6	84.6	61.8	40	27.7	9.2	7.3	79	373	143.1
389	1	0	0	0	1	0	0	0	0	0	0	0	0	0	1	0	0	0	4	0	0	0			6.78	10.8	23.5	2.29	16.7	1.45	83.6	4.89	99	3.48	144	4.66	0.83	13.2	43	384.5	348.3	55.7	34.2	14.8	6.6	4.2	63	241.3	141.5
390	1	0	0	1	1	0	0	0	0	0	0	0	0	0	1	0	0	0	4	0	0	0		120.00		12.3	25.1	4.2	14.9	1.24		4.66	82	3.67	199	3.96	0.45	16.1	43.6	16.9	27.1	69.8	36.3	6.5	1.9	4.42	52.8	256.1	132.8
391	1	0	0	0	0	0	0	0	0	0	0	0	0	0	1	0	0	0	5	0	0	0	0.023	1		10.6	26.5	2	18.7	0.25		5.13	118	3.58	163	3.34	1.35	12.5	46.3	13.8	13.5	60.5	35.7	14.2	4.3	7.76	99.6	343	141.9
392	1	0	1	0	0	0	0	0	0	0	0	0	0	0	1	0	0	0	4	0	0	0	5.170	468.00	24.51	12.8	40.1	12.79	17.4	5.48	87	6.94	136	4.4	244	5.64	0.83	11.6	39.1	26.9	32.4	61	37.7	14.2	4.3	5.3	64	505	134.8
393	1	0	0	0	0	0	0	0	0	0	0	1	1	0	1	0	0	0	4	0	0	0				13.9	38.4	3.75	19.6	2.3		10.24	145	4.67	364	7.96	1.93	15.7	55.3	6.4	14	70.2	36.9	14.2	5.9	5.45	58.3	311.6	3.86
394	1	0	0	0	0	0	0	0	0	0	0	1	1	0	1	0	0	0	4	0	0	0	0.235	181.00		14.3	46.6	4.8	18	30.45		31.6292	92	2.97	431	28.16	1.61	15.9	52.2	68.1	127.5	59	31.6	13.2	6.6	3.4	77	273	132.2
395	2	0	0	0	0	0	0	0	0	0	0	1	1	0	1	0	0	0	4	0	0	0	0.450	208.00	9.7	15.5	45.7	7.76	16.3	3.15	83	17.35	127	4.16	166	15.64	0.66	12.7	44.2	11..8	17.3	53.9	32	19.1	10.7	5.9	97	129	136.4
396	1	0	0	0	0	0	0	0	0	0	0	0	0	0	1	0	0	0	4	0	0	0			14.67	15.9	37.9	5.73	13.8	5.12	52	22.81	143	4.52	341	20.73	0.94	12.3	41.9	54.7	49.8	67.2	34.9	20.1	10.9	2.99	85.7	245.7	134.1
397	1	0	0	0	0	0	0	0	0	0	0	0	0	0	1	0	0	0	4	0	0	0	0.390	43.00	4.76	11.7	25.1	6.39	15	1.8	101.8	7.64	103	3.55	175	6.35	0.68	12.8	42.5	314	306.4	56.8	32	79.4	56.4	2.92	47.7	136.6	141.8
398	1	0	0	1	0	0	0	0	0	0	0	0	0	0	1	0	0	0	4	0	0	0										11.48	157	5.03	112	9.71	1.18	12.6	38.3	26.3	20.4	61.3	41.5	15.6	2.9	4.8	113	397	135.7
399	1	0	1	1	0	0	0	0	0	0	0	0	0	0	1	0	0	0	4	0	0	0			2.92	14.8	41.5	6.3	18.4	0.75	98	9.32	137	4.54	278	5.43	3.18	13.2	44.6	17.7	25.1	58.3	36.2	4.9	2.4	4.5	70	294	130.6
400	1	0	0	0	0	0	0	0	0	0	0	1	1	0	1	0	0	0	4	0	0	0			9.23	12.5	35.6	5.66	20.8	2.86	97	15.37	140	4.68	320	12.85	1.58	14.7	47.4	20.8	27.2	61.7	35.7	10.3	5	7.1	208	646	132.6
401	1	0	1	0	1	0	0	0	0	0	0	1	1	0	1	0	0	0	1	0	0	0			3.82	11.2	29.8	5.1	15.6	0.98	71	16.06	181	5.82	209	14.37	0.92	13	42.2	20	16.6	64.9	40.7	18.9	4.7	1.9	73	270	136.1
402	1	0	0	0	0	0	0	0	0	0	0	0	0	0	1	0	0	0	4	0	0	0	0.075	19.90		12.8	27.5	4.9	14.9	0.45		4.53	92	3.26	192	2.82	1.36	13	42.6	7.4	11.2	63.3	37.2	7.5	3.4	4.22	35.2	140.2	141.2
403	1	0	1	0	0	0	0	0	0	0	0	1	1	0	1	0	0	0	4	0	0	0		104.00								16.28	148	4.83	195	12.99	2.34	12.3	40.4	16.9	13.4	71.7	44.3	16.5	5.9	2.3	87	480	139.3
404	1	0	0	0	0	0	0	0	0	0	0	0	0	0	1	0	0	0	4	0	0	0	0.269	423.00	5.75	14.9	42.9	8.14	17.4	1.55	86	20.52	149	5.3	144	18.1	1.4	13.5	42.7	26	11.9	71	43.9	44.3	20.6	4.7	76		135.9
405	1	0	0	0	0	0	0	0	0	0	0	0	0	0	1	0	1	0	1	0	0	0			3.7	23.9	34.5	2.6	17.5	0.62	72.6	5.23	110	3.68	238	2.94	1.91	12.2	41.1	30.9	37.3	64.8	38.2	13.8	6.3	3.11	42.5	276.5	137.9
406	1	0	0	0	0	0	0	0	0	0	0	0	0	0	1	0	0	0	2	0	0	0		72.30	7.4	12.9	35	5.03	16.6	1.77	91	12.3	168	6.06	441	10.56	1.29	14.6	43.9	24.3	23.3	72.4	43.8	6.8	2.4	6.4	62	430	133.6
407	1	0	0	0	0	0	0	0	0	0	0	0	0	0	1	0	0	0	4	0	0	0	0.055	29.80						2.38		9.4	119	3.62	253	7.23	1.43	12.9	47.5	51.7	26.6	64.9	29.4	7.7	4.1	5.94	70.5	234.1	134.4
408	1	0	1	0	0	0	0	0	0	0	0	0	0	0	1	0	0	0	4	0	0	0			12.72	11.1	22.5	2.51	17.6	1.59	101.2	9.7	133	4.42	237	8.72	0.77	13.2	42.6	443.8	193.7	63.1	42.3	32.1	13.1	2.2	48	199	139.3
409	1	0	1	0	0	0	0	0	0	0	0	0	0	0	1	0	0	0	4	0	0	0				12.1	32	8.29	14.1	9.62		15.04	151	4.81	233	13.24	1.35	12.8	43.4	13.7	20.2	56.5	32.2	13.6	3.9	4.15	70.3	250.8	136.1
410	1	0	1	0	0	0	0	0	0	0	0	1	1	0	1	0	0	0	2	0	0	0	0.404	155.00		12.7	165.6	5.4	17.1			17.4	158	4.88	217	14.43	1.69	12.9	43.5	13.7	28.6	65.8	39.5	12.6	3	3.6	60	311	136.1
411	1	0	0	0	0	0	0	0	0	0	0	0	0	0	1	0	0	0	4	0	0	0			26.07	13.5	39.8	3.72	17.6	6.8	107	5.6	103	3.45	225	2.69	2.33	14.1	47.9	17.3	18.6	63.1	31.8	9.5	2.6	8.09	86.9	399	138.2
412	1	0	1	0	0	0	0	0	0	0	0	0	0	0	1	0	0	0	2	0	0	0			1.88	11.9	34	2.6	16.2	0.75	96	8.59	116	3.84	107	7.92	0.41	13.4	43.9	38	32.6	58.2	16.5	8.1	2.1	3.2	61	157	134.5
413	1	0	0	1	0	0	0	0	0	0	0	0	0	0	1	0	0	0	1	0	0	0			4.82	12.3	31.6	6.6	15.1	2.34	82.1	13.7	132	4.35	231	10.87	1.97	12.8	39.1	16.5	12.4	71.2	45	15.8	4.2	3.6	51	403	134
414	1	0	0	0	0	0	0	0	0	0	0	1	1	0	1	0	0	0	4	0	0	0				13.3	43.4	5.8	16.3			7.29	145	4.42	169	5	1.47	11.9	41.3	25.6	17.2	72.6	45.9	8.2	2.9	3.4	82	360	139.6
415	1	0	0	0	0	0	0	0	0	0	0	1	1	0	1	0	0	0	4	0	0	0	0.032	2.41	6.53	11	27.9	3.93	17.8	0.89	138.5	7.07	132	4.47	476	5.45	1.18	13.4	44.7	38.1	25.7	73.9	48.6	16.6	4.2	6.6	99	340	141.2
416	1	0	0	0	0	0	0	0	0	0	0	1	1	0	1	0	1	0	1	0	0	0	0.489	248.00	11.42	34.5	74.6	7.4	16	1.41	89.3	10.69	122	4.01	104	9.36	0.39	14.2	49.1	189.5	44.5	53.3	30.5	33.2	18.3	5.83	63.6	164.3	141.1
417	1	0	0	0	1	0	0	0	0	0	0	1	1	0	1	0	0	0	4	0	0	0	0.071	5.16		11.7	28.5	2.95	17.1	0.96		4.21	130	4.21	155	3.37	0.52	11.9	40.8	36.1	30.2	63.3	36.8	18.6	8	3.7	80	382	138.4
418	1	0	1	0	0	0	0	0	0	0	0	1	1	0	1	0	0	0	4	0	0	0		64.50
419	1	0	0	0	1	0	0	0	0	0	0	0	0	0	1	0	0	0	2	0	0	0	0.274	45.80		14.2	39.6	5.16	16.5	0.46		20.5	144	4.75	365	18.91	0.78	12.3	40.2	14.6	16.1	64	38	10.9	4.1	5.6	51	252	140.9
420	1	0	0	0	1	0	0	0	0	0	0	0	0	0	1	0	0	0	4	0	0	0	0.274	45.80
421	1	0	1	0	0	0	0	0	0	0	0	1	0	0	1	0	0	0	1	0	0	0	0.232	14.90	5.81	13.2	35.1	3.56	16.9	0.69	105	11.24	1555	4.86	313	8.06	2.19	12.2	40.8	186.2	99.6	77.6	44.1	44.3	15.9	3.33	69.9	557.6	142
422	1	0	0	0	0	0	0	0	0	0	0	0	0	0	1	0	0	0	4	0	0	0	0.075	91.70		14.3	30.5	4.8	15.7	3.31		11.58	81	2.94	225	9.56	1.04	15.4	47.2	18.6	14	70.2	25.6	4.4	2.6	8.53	81.5	354	134.1
423	1	1	0	1	0	0	0	0	0	0	0	0	0	0	1	0	0	0	1	0	0	0	0.342		1.87	19.8	35.3	2.1	16.7	0.34	47	11.82	121	4.04	205	9.94	1.2	11.9	38.2	6.2	7.9	38.4	22.8	7.4	3	3.9	56	421	144.7
424	1	0	1	1	0	0	0	0	0	0	0	0	0	0	1	0	0	0	4	0	0	0	0.942	75.00	25.28	17.7	40.1	2.9	15.3	7.07	35	15.95	97	2.67	323	13.69	1.16	18.9	68.4	30.7	72.9	59	32.1	33.6	256.9	4	37.6	104.6	135.4
425	1	0	0	0	0	0	0	0	0	0	0	0	0	0	1	0	0	0	4	0	0	0	0.048	2.76	1.38	13.8	32.2	2.65	15.7	0.22	116	12.37	158	5.03	292	8.96	2.55	11.9	38.5	9.7	15	78.6	49.3	7.6	3	9.57	79.6	393.6	140.7
426	1	0	0	0	0	0	0	0	0	0	0	0	0	0	1	0	0	0	4	0	0	0	0.187	17.00	25.67	14.8	33.1	2.24	19.3	12.14	102.3	10.1	124	4.07	298	8.83	0.7	13.6	43.7	54.8	504.8	63.6	36.8	113.7	98.3	1.3	45	143	138.6
427	1	0	0	0	0	0	0	0	0	0	0	0	0	0	1	0	0	0	4	0	0	0			14.24	14.5	37.9	6.5	15.5	3.68	107	10.79	123	4.05	225	9.03	0.85	12.3	38.3	67.4	58.9	56.8	34.1	27.5	12.9	2	49	0.71	134.7
428	1	0	0	1	0	0	1	0	0	0	0	0	0	0	1	0	0	0	4	0	0	0		2.16	2.63	13.9	37.9	3.8	17.9	1.12	88	4.96	116	3.86	270	3.24	1.34	12.9	44.1	18.1	21.7	71.7	42.8	9.4	4	4.6	55	235	136.1
429	1		0	0	0	0	0	0	0	0	0								4	0	0	0										14.91	141	4.68	495	12.57	1.33	12.2	39.9	5.3	16.3	63.1	35.7	16.1	3.8	5.91	62.6	237.2	141.1
430	1	0	0	0	0	0	0	0	0	0	0	0	0	0	1	0	0	0	4	0	0	0	0.138		2.42	12.4	41.5	4.26	13.1	0.47	103	10.79	152	4.73	201	9.22	0.76	12.1	40.5	23.1	18.5	6.4	38.5	21.1	6.6	4.19	57.2	413.6	138.3
431	2	0	0	0	0	0	0	0	0	1	0	0	0	0	1	0	0	0	1	0	0	0	0.052	5.28	4.37	13	23.7	3.86	17.4	1.4	103	5.89	85	2.82	212	4.29	1.29	13.5	47	28	26.8	65.7	36.6	10.5	6	2.93	47.9	232.7	143.8
432	1	0	1	0	0	0	0	0	0	0	0	0	0	0	1	0	0	0	4	0	0	0	0.295	186.00	37.93	14.6	28.8	5.4	16.2	8.94	69.9	9.47	122	3.85	143	8.17	0.73	12.3	41.1	54.3	20.8	60.6	34.8	23.2	13.9	3.3	66	248	132.3
433	1	0	1	0	0	0	0	0	0	0	0	0	0	0	1	0	0	0	2	0	0	0			16	11.4	26.9	6.44	14.7	2.64	92.1	11.59	142	4.62	190	9.47	1.54	13.8	45.2	43.4	23.1	63.4	36.9	32.3	5.4	10.18	89.3	389.3	133
434	1	0	0	0	0	0	0	0	0	0	0	1	1	0	1	0	0	0	1	0	0	0				11.6	27	3.7	16.5			6.03	149	4..96	321	3.78	1.45	12.9	42.2	36.3	32	73.6	38.9	6.5	2.5	4.99	55.4	231.5	138.3
435	2	0	0	0	0	0	0	0	0	0	0	0	0	0	1	0	0	0	4	0	0	0	0.082	117.00	9.7	15	47.1	5.95	15.1	2.59	68	12.6	59	2.45	513	10.15	2.01	18.8	56.1	19.7	24.4	74.1	33.8	4.4	2.5	2.2	39	221	132.3
436	1	0	0	0	0	0	0	0	0	0	0	0	0	0	1	0	0	0	1	0	0	0	0.281		1.85	11.5	37.4	4.18	16.2	0.19	73	5.69	113	3.45	317	2.45	2.63	12.2	43.8	12.9	16.8	59.9	37	17.9	10.5	3.18	55.7	282.5	140.9
437	1	0	0	1	1	0	1	0	0	0	0	1	1	0	1	0	0	0	4	0	0	0		9.54								11.13	139	4.65	232	9.49	0.99	12.7	41.3	16.3	15.8	66	43.9	9.3	2.9	6.4	69	388	19.8
438	1	0	0	0	0	0	0	0	0	0	0	0	0	0	1	0	0	0	4	0	0	0	0.154	82.40	2.85	12.1	28.2	2.9	17.1	0.91	79.2	13.3	140	4.82	204	11.57	1.17	15.4	49.6	256.7	175	87.7	66.2	37.1	54.3	23.2	6.31	87.1	396.6
439	1	0	0	1	1	0	1	0	0	0	0	1	1	0	1	0	0	0	1	0	0	0			11.54	14.2	38.4	69	18.5	3.79	86	13.03	151	4.79	142	11.42	0.83	13.8	49.7	150.2	81	62.6	36.2	51.5	33.4	11	117	296	137.3
440	1	0	1	1	1	0	0	0	0	0	0	0	0	0	1	0	0	0	2	0	0	0	0.211	164.00	2.42	12.3	39.2	5.62	16.2	0.31	90	13.65	164	5.39	176	11.65	1.35	12.6	38.1	19	17	66.8	4.4	17	4.1	3.1	52	475
441	1	0	0	1	0	0	0	0	0	0	0	0	0	0	1	0	0	0	4	0	0	0	0.034		3.21	13.1	38.4	4.5	16.9	1.23	91	9.41	164	5.37	432	6.15	2.52	13.2	44.4	16.5	16.3	74.6	45.6	8.4	2.6	5.6	49	179	140.5
442	2	0	1	1	0	0	0	0	0	0	0	0	0	0	1	0	0	0	4	0	0	0										9.36	132	4.21	176	7.09	1.47	12.5	42.5	12	15.2	54.3	32.1	14.8	5.8	3.9	63	168	127.1
443	1	0	0	0	1	0	0	0	0	0	0	0	0	0	1	0	0	0	1	0	0	0			6.01	12.8	32.9	3.5	18.2	2.21	96	15.98	120	4.28	200	13.19	1.53	14.6	46.5	159.7	275.9	71.2	42.8	22.5	8.6	9.9	67	176	139.9
444	1	0	0	0	0	0	0	0	0	0	0	0	0	0	1	0	0	0	2	0	0	0			2.16	10.6	25.6	6.66	16.2	0.87	87.4	12.46	146	4.66	246	11.16	0.9	12.5	40.8	25.1	19.6	76.8	45	14.4	3.1	3.13	73.9	458.4	133.6
445	1	0	0	0	0	0	0	0	0	0	0	0	0	0	1	0	0	0	1	0	0	0	0.134	9.22		13.5	36.1	2.73	16	0.55		13.11	163	5.27	187	11.52	0.91	12.7	41.1	136.4	75.2	64.4	47	26.3	10	3.2	91	466	138.7
446	1	0	0	0	0	0	0	0	0	0	0	0	0	0	1	0	0	0	4	0	0	0		1.01		10.4	30.7	1.95	19	0.11		4.44	145	4.85	267	3.25	0.96	12.4	42.1	10.5	13.5	79.7	49.7	9.6	3.2	4	86	364	141.6
447	1	0	1	0	0	0	0	0	0	0	0	0	0	0	1	0	0	0	4	0	0	0		14.90	1.13	10.1	30.6	2.4	17.9	0.02	81.6	3.4	151	4.8	185	1.96	0.96	12.3	42.7	34	36.3	62.1	40.4	9.4	1.5	4.37	68.9	262.9	137.8
448	1	0	1	0	0	0	0	0	0	0	0	0	0	0	1	0	0	0	4	0	0	0			3	13.9	34.7	6.1	19.8	0.77	104	30.64	133	4.44	539	25.24	3.55	13.2	45	58.1	15.6	73	38.6	10.5	4.4	7.2	108	305	136.5
449	1	0	0	0	0	0	0	0	0	0	0	0	0	0	1	0	0	0	1	0	0	0			13.72	13.9	32.3	3.99	15.1	3.72	97	8.26	108	3.45	359	6.16	1.39	12.5	43.8	224.8	96.6	67.7	43.5	13.6	6.9	2.2	52	191	142
450	1	0	0	0	0	0	0	0	0	0	0	0	0	0	1	0	1	0	1	0	0	0			5.69	13	37.3	3.2	16.5	1.42	94	6.96	123	3.82	145	5.24	1.45	13	47.5	175.7	132.4	67.2	39.3	35.3	11.6	3.6	50	183	140.2
451	1	0	0	0	0	0	0	0	0	0	0	0	0	0	1	0	0	0	4	0	0	0										7.2	99	3.63	257	5.31	1.45	13.2	40.9	7.7	13	61.3	37.1	13.8	4.9	4.77	65	349.7	139.3
452	1	0	0	0	0	0	0	0	0	0	0	0	0	0	1	0	0	0	4	0	0	0	0.024	7.27	4.15	10.4	29.5	4.55	17	1.42		4.75	135	4.22	250	3.33	0.98	12.3	42.5	11	31.3	64.6	36.2	5.8	0.8	5.7	100	214	134.2
453	1	0	1	0	0	0	0	0	0	0	0	0	0	0	1	0	0	0	4	0	0	0	0.056	18.70		12.2	34.6	5.6	15.8			21.37	146	4.97	252	18.08	2.37	13.3	42.2	120.9	48.1	74.4	248.2	11.1	3.6	3.1	59	227	137
454	1	0	0	0	0	0	0	0	0	0	0	0	0	0	1	0	0	0	4	0	0	0			3.21	11.2	27.5	2.35	17.9	0.93	94.8	9.87	144	4.64	293	8.21	1.23	12.4	43	284.7	194.9	68.1	40.7	32.9	19.8	5.24	68.5	466.2	141.5
455	1	0	0	0	0	0	0	0	0	0	0	0	0	0	1	0	0	0	2	0	0	0	0.144	99.80	10.35	12.1	31.9	8.74	12	1.92	99.6	5.1	119	4.17	197	3.92	0.91	13.9	43.1	48.9	64.8	71.9	40.8	11.5	6.7	5.8	95	335	139.6
456	1	0	1	0	1	0	0	0	0	0	0	1	1	0	1	0	0	0	4	0	0	0	0.169	97.70	4.33	12.2	34.6	7.94	14.8	2.4	81.9	10.26	124	4.35	168	8.35	0.88	13.2	44	38.9	54.7	57	36.2	44.5	37.3	5	75	317	138.2
457	1	0	1	1	1	0	0	0	0	0	0	0	0	0	1	0	0	0	4	0	0	0	0.160	19.30		11.2	36.1	6.7	13.1			4.92	151	4.8	445	2.71	1.65	11.6	40.6	107.8	78.8	82.5	46.2	11	5	6.15	70.8	287	138.6
458	1	0	0	0	0	0	0	0	0	0	0	0	0	0	1	0	1	0	4	0	0	0			0.13	10.7	24.8	3.7	14.8	0.09	106.9	5.52	155	5.06	196	4.54	0.62	13.1	43.2	99.7	31.4	74	46.8	17.6	6	4.79	77.7	295.5	138.6
459	1	0	0	0	0	0	0	0	0	0	0	0	0	0	1	0	1	0	1	0	0	0			3.93	11.9	29.6	3.5	16.6	0.41	107.6	3.63	125	4.31	234	1.73	1.5	15.4	52.3	518.3	290.8	67.5	40.2	19.6	9.5	2.17	65.1	282.3	139.8
460	1	0	0	1	0	0	0	0	0	0	0	0	0	0	1	0	0	0	4	0	0	0	1.470	168.00	17.12	13.7	31.6	6.9	14.7	5.61	68	22.59	126	3.94	258	19.42	1.55	13.7	48.3	47.7	55.1	58.9	32.9	28.7	11.9	5.3	75	116	135.4
461	1	0	0	0	1	0	0	0	0	0	0	0	0	0	1	0	0	0	1	0	0	0	5.430	425.00		17.1	42.3	7	18.9	3.27	63	8.57	163	5.55	166	7.36	0.97	14.2	47.9	48.6	41.4	58.。1	32.4	11.9	4.8	9.1	92	322	137.2
462	1	0	0	0	0	0	0	0	0	0	0	0	0	0	1	0	1	0	1	0	0	0	0.141		4.26	12.4	29.4	5.1	17.5	1.12	117	7.51	122	3.63	168	5.82	0.86	12.6	47.9	132.9	56.8	61.5	159.7	30.5	14.2	4.1	89	242	142.7
463	1	0	0	1	0	0	0	0	0	0	0	0	0	0	1	0	0	0	1	0	0	0		6.24	1.81	16	45.4	2.28	20.6	1.14	70	4.28	128	3.71	101	2.59	1.14	13.1	50.4	59.6	116.5	58	32.6	51	23.7	4.3	64	315	135.3
464	1	0	0	0	1	0	0	0	0	0	0	1	1	0	1	0	0	0	4	0	0	0			18.59	14.1	42.5	3.94	16.5	4.36	83	4.55	110	3.31	250	3.25	0.73	11.9	41.7	42.5	30.2	55.4	34.2	6	3.4	1.9	81	202	137.7
465	1	0	0	0	1	0	1	0	0	0	0	0	0	0	1	0	0	0	1	0	0	0			11.81	16	41.6	5.48	15.9	1.34	98	19.6	130	4.51	200	17.29	0.96	13.6	46.2	79.5	41	65.1	35.4	20.8	7.8	8.94	81.9	321.3	145
466	1	0	0	0	0	0	0	0	0	0	0	0	0	0	1	0	1	0	1	0	0	0			2.04	12.8	37.4	4.3	17	0.43	113	5.66	117	4.17	362	3.88	1.42	15	50.1	104.9	63.5	60.5	205.5	16.1	7.1	2.21	47	222.4	140.4
467	1	0	0	0	0	0	0	0	0	0	0	0	0	0	1	0	1	0	1	0	0	0				15.2	43.2	5.03	18	1.51		5.15	110	3.68	129	3.64	1.06	13	44.8	87.4	39.4	54.2	31	46.5	41.3	5.3	73	166	139.6
468	1	0	0	0	0	0	0	0	0	0	0	0	0	0	1	0	0	0	4	0	0	0		137.00	17.06	12.6	29.3	6.13	15.1	3.46	76.5	10.4	109	3.58	135	8.91	0.55	13.1	43.2	115.3	30	49.9	28.9	52.2	41.9	6.68	57.4	189.9
469	1	0	0	1	0	0	0	0	0	0	0	1	1	0	1	0	0	0	2	0	0	0	2.260	419.00	3.54	13.6	39.9	2.88	16.2	0.4	92	21.49	158	4.67	220	18.42	1.92	12.3	45.7	12.6	19.1	64.5	37.5	4.2	0.6	4.15	70	562.5	130.5
470	1	0	0	0	0	0	0	0	0	0	0	0	0	0	1	0	0	0	4	0	0	0			2.42	10.6	25.6	3.4	16.5	0.41	100.5	7.15	153	4.87	232	4.7	1.74	11.4	39.3	7.7	10.2	66.1	40	13.8	4.3	3.69	75.7	357.1	139.4
471	1	0	0	0	0	0	0	0	0	0	0	0	0	0	1	0	0	0	4	0	0	0	0.458		34.42	14.6	42.6	7.69	14.6	10.11	79	12.65	100	3.38	184	11.34	0.59	15.6	53.1	38	33.1	56.8	36	21.2	10.3	6.5	75	216	137.6
472	1	0	1	1	0	0	0	0	0	0	0	1	1	0	1	0	0	0	2	0	0	0	0.138	1		11.3	30	4.7	17.8	2.8		7.72	150	4.77	116	6.78	0.53	13	43.5	29.5	16.5	69.5	58.5	1	0.3	9.75	22.4	352.2	124.7
473	1	0	0	0	0	0	0	0	0	0	0	0	1	0	1	0	0	0	3	0	0	0										5.37	161	5.13	220	3.03	2	11.8	40.2	12.1	14.7	77.8	48.9	18.3	5.8	5.8	80	233	138.5
474	1	0	0	0	0	0	0	0	0	0	0	0	0	0	1	0	1	0	1	0	0	0	0.322	18.30	2.52	13.1	34.7	3.86	16.6	0.43	98	6.52	110	3，81	236	4.41	1.6	13	42.5	63.1	21.7	62.4	195.9	6.7	2.2	4.1	56	195	142.9
475	1	0	0	0	0	0	0	0	0	0	0	0	0	0	1	0	0	0	1	0	0	0				12.6	30.8	3.3	16.5			19.59	109	3.71	182	17.62	1.26	12.9	43.3	43.9	38	55	120.6	22.3	10.4	6.41	51.5	234.5	138.9
476	1	0	0	0	1	0	1	0	0	0	0	0	0	0	1	0	0	0	1	0	0	0			10.22	13.3	30.8	4.89	16.8	2.37	83	10.1	120	3.92	275	7.69	1.16	14.1	46.3	95.3	37.8	56.3	32.9	18.9	9.9	6.93	59.9	378.5	135.9
477	1	0	0	0	0	0	0	0	0	0	0	1	1	0	1	0	0	0	4	0	0	0				12.4	34.6	2.94	18.3			5.83	156	5.13	295	3.25	1.94	12.3	40.7	17.5	13.9	63.2	41.8	18.8	8	4.6	79	332	140.4
478	1	0	0	0	0	0	0	0	0	0	0	0	0	0	1	0	1	0	1	0	0	0			6.98	12.9	31.1	3.48	17.5	1.83	93	5.59	137	4.32	296	3.5	1.56	11.9	42.2	13.3	15.3	61.3	37.2	10.2	5.9	6.2	100	284	141.6
479	1	0	1	0	1	0	0	0	0	0	0	0	0	0	1	0	1	0	1	0	0	0				10.7	21.4	2.35	17.5			9.84	133	4.15	275	8.47	1.05	13.2	46.3	254.2	241.1	67.7	42	32.5	14.5	7	48.1	301.5	140.9
480	1	0	0	0	1	0	0	0	0	0	0	0	0	0	1	0	1	0	4	0	0	0			5.43	13.7	38.9	2.9	18	1.81	100	7.97	150	5.03	230	6.49	1.06	12.5	42.6	657	499.5	75.3	47.4	45.7	29.6				139.9
481	1	0	0	0	0	0	0	0	0	0	0	1	1	0	1	0	0	0	2	0	0	0	0.045	40.60	1.81	13.3	42	6.5	17.1	0.87	101	9.22	126	4.04	347	6.69	1.78	12.5	44	27.8	22.9	73.4	43	10.7	4.6	3.6	73	257	140.4
482	1	0	0	0	0	0	0	0	0	0	0	0	0	0	1	0	0	0	4	0	0	0				13.3	43.6	3.62	17.1	1.05		13.96	128	4.65	220	12.49	1	12.2	37.2	8.3	15	74.7	48.3	11.6	4.1	6.8	55	273	136.8
483	1	0	0	0	0	0	0	0	0	0	0	0	0	0	1	0	0	0	4	0	0	0				12.1	28.6	4.41	16.4	1.91		7.04	116	3.84	244	5.4	0.64	12.7	42.3	12.6	13.6	66.2	32.5	6.8	4.1	3.5		216	137.6
484	1	0	0	0	0	0	0	0	0	0	0	0	0	0	1	0	0	0	1	0	0	0		114.00						7.54		9.04	97	3.18	353	8.12	0.57	15.8	53.8	190.9	159.4	60.8	34.8	55.6	40.6	3.23	64.4	185.8	134
485	1	0	0	0	1	0	0	0	0	0	0	0	0	0	1	0	0	0	2	0	0	0	0.156	18.10		14.6	49.2	4.68	15.7	3.36		12.53	98	3.43	190	11.56	0.57	17.1	57	8.7	16.8	64.1	34.8	14.5	7.1	3.2	54	122	127.5
486	1	0	0	0	0	0	0	0	0	0	0	0	1	0	1	0	0	0	2	0	0	0		4.64																17.2	19.1	64.9	42.6	24.8	7.6	6.4	104	352	138.9
[truncated: 15 more columns]
